# Supplementary material for: 1,2-Bis(4-nitro­benz­yl)diselane
Source: Acta Crystallogr Sect E Struct Rep Online. 2011 Jul 6;67(Pt 8):o1938. doi: 10.1107/S1600536811025736 (PMC3212325; doi:10.1107/S1600536811025736)
Supplement: Supplementary file 1 [file e-67-o1938-sup1.cif]

##############################################################################
#                                                                            #
# This CIF contains the data in a paper accepted for publication in          #
# Acta Crystallographica Section E. It conforms to the requirements of       #
# Notes for Authors for Acta Crystallographica Section E, and has been       #
# peer reviewed under the auspices of the IUCr Commission on Journals.       #
#                                                                            #
# Full details of the Crystallographic Information File format               #
# are given in the paper "The Crystallographic Information File (CIF):       #
# a New Standard Archive File for Crystallography" by S. R. Hall, F. H.      #
# Allen and I. D. Brown [Acta Cryst. (1991), A47, 655-685].                  #
#                                                                            #
# The current version of the core CIF dictionary is obtainable from          #
# ftp://ftp.iucr.org/pub/cif_core.dic.                                       #
#                                                                            #
# Software is freely available for graphical display of the structure(s)     #
# in this CIF. For information consult the CIF software page                 #
# http://www.iucr.org/resources/cif/software.                                #
#                                                                            #
# This file may be used for bona fide research purposes within the           #
# scientific community so long as proper attribution is given to the journal # 
# article from which it was obtained.                                        #
#                                                                            #
##############################################################################
data_I
_audit_creation_method
;
  Olex2 1.1
  (compiled 2011.02.15 svn.r1672, GUI svn.r3494)
;
_chemical_name_systematic
;
1,2-Bis(4-nitrobenzyl)diselane
;
_chemical_name_common     ?
_chemical_formula_moiety     'C14 H12 N2 O4 Se2'
_chemical_formula_sum     'C14 H12 N2 O4 Se2'
_chemical_formula_iupac     'C14 H12 N2 O4 Se2'
_chemical_formula_weight     430.18
_chemical_melting_point     ?
_space_group_crystal_system     orthorhombic
_space_group_name_H-M_alt     'P 21 21 21'
_space_group_name_Hall     'P 2ac 2ab'
loop_
    _space_group_symop_id
    _space_group_symop_operation_xyz
    1 'x, y, z'
    2 '-x+1/2, -y, z+1/2'
    3 'x+1/2, -y+1/2, -z'
    4 '-x, y+1/2, -z+1/2'
_cell_length_a     5.88324(14)
_cell_length_b     14.3571(3)
_cell_length_c     18.3012(4)
_cell_angle_alpha     90.00
_cell_angle_beta     90.00
_cell_angle_gamma     90.00
_cell_volume     1545.83(6)
_cell_formula_units_Z     4
_cell_measurement_reflns_used     2222
_cell_measurement_theta_min     3.0755
_cell_measurement_theta_max     62.6632
_cell_measurement_temperature     295.65
_exptl_crystal_description     prism
_exptl_crystal_colour     'metallic yellow'
_exptl_crystal_size_max     0.3
_exptl_crystal_size_mid     0.09
_exptl_crystal_size_min     0.09
_exptl_crystal_density_diffrn     1.848
_exptl_crystal_density_meas     ?
_exptl_crystal_density_method     'not measured'
_exptl_crystal_F_000     840
_exptl_absorpt_coefficient_mu     6.166
_exptl_absorpt_correction_type     multi-scan
_exptl_absorpt_process_details
;
(CrysAlis PRO; Agilent, 2010)
;
_exptl_absorpt_correction_T_min     0.54634
_exptl_absorpt_correction_T_max     1.00000
_exptl_special_details     ?
_diffrn_ambient_temperature     295.65
_diffrn_radiation_type     'Cu K\a'
_diffrn_radiation_wavelength     1.5418
_diffrn_radiation_monochromator     mirror
_diffrn_measurement_device_type     'Agilent Xcalibur Gemini Ultra'
_diffrn_measurement_method     '\w scans'
_diffrn_detector_area_resol_mean     16.0288
_diffrn_reflns_number     3179
_diffrn_reflns_av_R_equivalents     0.0167
_diffrn_reflns_theta_min     5.73
_diffrn_reflns_theta_max     62.75
_diffrn_reflns_theta_full     62.75
_diffrn_measured_fraction_theta_max     0.980
_diffrn_measured_fraction_theta_full     0.980
_diffrn_reflns_limit_h_min     -6
_diffrn_reflns_limit_h_max     6
_diffrn_reflns_limit_k_min     -14
_diffrn_reflns_limit_k_max     16
_diffrn_reflns_limit_l_min     -20
_diffrn_reflns_limit_l_max     20
_diffrn_standards_number     ?
_diffrn_standards_interval_count     ?
_diffrn_standards_interval_time     ?
_diffrn_standards_decay_%     ?
_refine_special_details
;
Refinement of <i>F</i>^2^ against ALL reflections. The weighted <i>R</i>-factor
<i>wR</i> and goodness of fit <i>S</i> are based on <i>F</i>^2^, conventional
<i>R</i>-factors <i>R</i> are based on <i>F</i>, with <i>F</i> set to zero for
negative <i>F</i>^2^. The threshold expression of <i>F</i>^2^ >
\s(<i>F</i>^2^) is used only for calculating <i>R</i>-factors(gt) <i>etc</i>.
and is not relevant to the choice of reflections for refinement.
<i>R</i>-factors based on <i>F</i>^2^ are statistically about twice as large
as those based on <i>F</i>, and <i>R</i>- factors based on ALL data will be
even larger.
;
_reflns_number_total     2098
_reflns_number_gt     2015
_reflns_threshold_expression     I>2sigma(I)
_refine_ls_structure_factor_coef     Fsqd
_refine_ls_matrix_type     full
_refine_ls_R_factor_all     0.0326
_refine_ls_R_factor_gt     0.0312
_refine_ls_wR_factor_gt     0.0976
_refine_ls_wR_factor_ref     0.1005
_refine_ls_goodness_of_fit_ref     1.018
_refine_ls_restrained_S_all     1.018
_refine_ls_number_reflns     2098
_refine_ls_number_parameters     199
_refine_ls_number_restraints     0
_refine_ls_hydrogen_treatment     constr
_refine_ls_weighting_scheme     calc
_refine_ls_weighting_details
                 'calc w=1/[\s^2^(Fo^2^)+(0.0800P)^2^] where P=(Fo^2^+2Fc^2^)/3'
_atom_sites_solution_hydrogens     geom
_atom_sites_solution_primary     direct
_atom_sites_solution_secondary     difmap
_refine_ls_shift/su_max     0.002
_refine_ls_shift/su_mean     0.000
_refine_diff_density_max     0.499
_refine_diff_density_min     -0.501
_refine_ls_extinction_method     none
_refine_ls_extinction_coef     ?
_refine_ls_abs_structure_details     'Flack (1983), 659 Friedel pairs'
_refine_ls_abs_structure_Flack     -0.02(4)
loop_
    _atom_type_symbol
    _atom_type_description
    _atom_type_scat_dispersion_real
    _atom_type_scat_dispersion_imag
    _atom_type_scat_source
    'C' 'C' 0.0181 0.0091
                         'International Tables Vol C Tables 4.2.6.8 and 6.1.1.4'
    'H' 'H' 0.0000 0.0000
                         'International Tables Vol C Tables 4.2.6.8 and 6.1.1.4'
    'N' 'N' 0.0311 0.0180
                         'International Tables Vol C Tables 4.2.6.8 and 6.1.1.4'
    'O' 'O' 0.0492 0.0322
                         'International Tables Vol C Tables 4.2.6.8 and 6.1.1.4'
    'Se' 'Se' -0.7943 1.1372
                         'International Tables Vol C Tables 4.2.6.8 and 6.1.1.4'
_computing_data_collection
;
CrysAlis PRO (Agilent, 2010)
;
_computing_cell_refinement
;
CrysAlis PRO (Agilent, 2010)
;
_computing_data_reduction
;
CrysAlis PRO (Agilent, 2010)
;
_computing_structure_solution     'SHELXS97 (Sheldrick, 2008)'
_computing_structure_refinement     'SHELXL97 (Sheldrick, 2008)'
_computing_molecular_graphics
;
SHELXTL (Sheldrick, 2008)
;
_computing_publication_material
;
publCIF (Westrip, 2010)
;
loop_
    _atom_site_type_symbol
    _atom_site_label
    _atom_site_fract_x
    _atom_site_fract_y
    _atom_site_fract_z
    _atom_site_U_iso_or_equiv
    _atom_site_adp_type
    _atom_site_calc_flag
    _atom_site_refinement_flags
    _atom_site_occupancy
    _atom_site_symmetry_multiplicity
    _atom_site_disorder_assembly
    _atom_site_disorder_group
    Se Se2 3.00649(10) 1.38512(3) 1.48718(4) 0.0630(2) Uani d . 1 1 . .
    Se Se1 2.62212(11) 1.35765(4) 1.47622(3) 0.0608(2) Uani d . 1 1 . .
    N N2 2.6203(9) 1.7770(3) 1.6536(2) 0.0574(11) Uani d . 1 1 . .
    C C5 2.8508(10) 1.5182(3) 1.2268(2) 0.0470(11) Uani d . 1 1 . .
    C C4 2.9801(10) 1.4419(3) 1.2412(3) 0.0515(12) Uani d . 1 1 . .
    H H4 3.1209 1.4345 1.2188 0.062 Uiso calc R 1 1 . .
    C C2 2.6858(9) 1.3852(3) 1.3212(3) 0.0495(11) Uani d . 1 1 . .
    C C6 2.6351(10) 1.5309(4) 1.2571(3) 0.0544(12) Uani d . 1 1 . .
    H H6 2.5479 1.5830 1.2459 0.065 Uiso calc R 1 1 . .
    O O3 2.7429(9) 1.8188(3) 1.6950(3) 0.0934(16) Uani d . 1 1 . .
    C C1 2.6009(13) 1.3139(4) 1.3742(3) 0.0686(16) Uani d . 1 1 . .
    H H1A 2.6891 1.2573 1.3688 0.082 Uiso calc R 1 1 . .
    H H1B 2.4437 1.2994 1.3630 0.082 Uiso calc R 1 1 . .
    O O2 2.8277(10) 1.6613(3) 1.1697(3) 0.0825(13) Uani d . 1 1 . .
    C C3 2.9010(9) 1.3758(3) 1.2891(3) 0.0510(11) Uani d . 1 1 . .
    H H3 2.9908 1.3245 1.3004 0.061 Uiso calc R 1 1 . .
    N N1 2.9363(10) 1.5909(4) 1.1763(3) 0.0660(13) Uani d . 1 1 . .
    O O1 3.1181(10) 1.5750(4) 1.1456(3) 0.0941(16) Uani d . 1 1 . .
    C C7 2.5553(10) 1.4625(4) 1.3047(3) 0.0586(13) Uani d . 1 1 . .
    H H7 2.4122 1.4689 1.3257 0.070 Uiso calc R 1 1 . .
    C C14 2.7061(8) 1.6189(3) 1.4953(3) 0.0453(10) Uani d . 1 1 . .
    H H14 2.6300 1.6012 1.4530 0.054 Uiso calc R 1 1 . .
    C C13 2.6056(8) 1.6823(3) 1.5430(3) 0.0486(11) Uani d . 1 1 . .
    H H13 2.4625 1.7067 1.5330 0.058 Uiso calc R 1 1 . .
    C C8 3.0283(10) 1.5164(3) 1.4576(3) 0.0554(12) Uani d . 1 1 . .
    H H8A 3.1874 1.5330 1.4527 0.066 Uiso calc R 1 1 . .
    H H8B 2.9576 1.5238 1.4100 0.066 Uiso calc R 1 1 . .
    C C9 2.9178(8) 1.5818(3) 1.5104(3) 0.0465(10) Uani d . 1 1 . .
    O O4 2.4153(7) 1.7875(3) 1.6518(3) 0.0748(11) Uani d . 1 1 . .
    C C11 2.9349(8) 1.6723(4) 1.6212(3) 0.0501(12) Uani d . 1 1 . .
    H H11 3.0131 1.6911 1.6628 0.060 Uiso calc R 1 1 . .
    C C10 3.0275(8) 1.6080(3) 1.5737(3) 0.0500(11) Uani d . 1 1 . .
    H H10 3.1677 1.5816 1.5847 0.060 Uiso calc R 1 1 . .
    C C12 2.7213(8) 1.7083(3) 1.6049(3) 0.0444(10) Uani d . 1 1 . .
loop_
    _atom_site_aniso_label
    _atom_site_aniso_U_11
    _atom_site_aniso_U_22
    _atom_site_aniso_U_33
    _atom_site_aniso_U_12
    _atom_site_aniso_U_13
    _atom_site_aniso_U_23
    Se2 0.0811(4) 0.0354(3) 0.0723(4) 0.0084(3) -0.0118(3) 0.0036(2)
    Se1 0.0845(4) 0.0429(3) 0.0549(3) -0.0137(3) 0.0117(3) 0.0030(2)
    N2 0.078(3) 0.039(2) 0.055(2) -0.005(2) 0.005(2) -0.001(2)
    C5 0.059(3) 0.042(2) 0.039(2) 0.002(2) 0.000(2) -0.004(2)
    C4 0.055(3) 0.053(3) 0.047(2) 0.012(3) 0.001(2) -0.010(2)
    C2 0.059(3) 0.039(2) 0.050(2) -0.011(2) -0.005(2) -0.008(2)
    C6 0.057(3) 0.052(3) 0.054(3) 0.013(3) -0.007(2) -0.005(2)
    O3 0.096(3) 0.078(3) 0.107(4) -0.019(3) 0.000(3) -0.041(3)
    C1 0.098(4) 0.048(3) 0.060(3) -0.023(3) -0.007(3) -0.011(2)
    O2 0.109(3) 0.054(2) 0.085(3) 0.006(3) -0.011(3) 0.021(2)
    C3 0.065(3) 0.037(2) 0.051(2) 0.008(2) -0.004(2) -0.005(2)
    N1 0.084(3) 0.058(3) 0.055(2) -0.009(3) -0.009(3) 0.003(2)
    O1 0.094(3) 0.102(4) 0.086(3) -0.005(3) 0.032(3) 0.022(3)
    C7 0.055(3) 0.064(3) 0.056(3) -0.003(3) -0.003(2) -0.005(3)
    C14 0.050(2) 0.038(2) 0.048(2) -0.003(2) -0.0052(19) 0.000(2)
    C13 0.050(2) 0.037(2) 0.059(3) -0.003(2) -0.003(2) 0.006(2)
    C8 0.063(3) 0.035(2) 0.068(3) -0.004(2) 0.007(3) 0.001(2)
    C9 0.056(2) 0.0276(19) 0.055(2) -0.006(2) 0.005(2) 0.0058(19)
    O4 0.067(3) 0.077(3) 0.080(3) 0.017(2) 0.006(2) -0.010(2)
    C11 0.056(3) 0.049(3) 0.046(2) -0.010(2) -0.008(2) 0.000(2)
    C10 0.049(2) 0.046(2) 0.055(3) 0.001(2) 0.000(2) 0.011(2)
    C12 0.055(3) 0.031(2) 0.047(2) -0.006(2) 0.003(2) 0.005(2)
_geom_special_details
;
All e.s.d.'s (except the e.s.d. in the dihedral angle between two l.s. planes)
are estimated using the full covariance matrix. The cell e.s.d.'s are taken
into account individually in the estimation of e.s.d.'s in distances, angles
and torsion angles; correlations between e.s.d.'s in cell parameters are only
used when they are defined by crystal symmetry. An approximate (isotropic)
treatment of cell e.s.d.'s is used for estimating e.s.d.'s involving l.s.
planes.
;
loop_
    _geom_bond_atom_site_label_1
    _geom_bond_atom_site_label_2
    _geom_bond_site_symmetry_2
    _geom_bond_distance
    _geom_bond_publ_flag
    Se2 Se1 . 2.3043(8) ?
    Se2 C8 . 1.965(5) ?
    Se1 C1 . 1.973(5) ?
    N2 O3 . 1.206(6) ?
    N2 O4 . 1.216(7) ?
    N2 C12 . 1.455(6) ?
    C5 C4 . 1.360(7) ?
    C5 C6 . 1.396(9) ?
    C5 N1 . 1.482(7) ?
    C4 H4 . 0.9300 ?
    C4 C3 . 1.373(7) ?
    C2 C1 . 1.496(8) ?
    C2 C3 . 1.402(8) ?
    C2 C7 . 1.382(7) ?
    C6 H6 . 0.9300 ?
    C6 C7 . 1.395(8) ?
    C1 H1A . 0.9700 ?
    C1 H1B . 0.9700 ?
    O2 N1 . 1.201(7) ?
    C3 H3 . 0.9300 ?
    N1 O1 . 1.230(8) ?
    C7 H7 . 0.9300 ?
    C14 H14 . 0.9300 ?
    C14 C13 . 1.393(7) ?
    C14 C9 . 1.382(7) ?
    C13 H13 . 0.9300 ?
    C13 C12 . 1.374(7) ?
    C8 H8A . 0.9700 ?
    C8 H8B . 0.9700 ?
    C8 C9 . 1.496(7) ?
    C9 C10 . 1.379(7) ?
    C11 H11 . 0.9300 ?
    C11 C10 . 1.380(7) ?
    C11 C12 . 1.391(7) ?
    C10 H10 . 0.9300 ?
loop_
    _geom_angle_atom_site_label_1
    _geom_angle_atom_site_label_2
    _geom_angle_atom_site_label_3
    _geom_angle_site_symmetry_1
    _geom_angle_site_symmetry_3
    _geom_angle
    _geom_angle_publ_flag
    C8 Se2 Se1 . . 101.78(18) ?
    C1 Se1 Se2 . . 101.5(2) ?
    O3 N2 O4 . . 123.2(6) ?
    O3 N2 C12 . . 118.5(5) ?
    O4 N2 C12 . . 118.2(5) ?
    C4 C5 C6 . . 122.4(5) ?
    C4 C5 N1 . . 119.9(5) ?
    C6 C5 N1 . . 117.7(5) ?
    C5 C4 H4 . . 120.3 ?
    C5 C4 C3 . . 119.4(5) ?
    C3 C4 H4 . . 120.3 ?
    C3 C2 C1 . . 120.5(5) ?
    C7 C2 C1 . . 120.3(5) ?
    C7 C2 C3 . . 119.2(5) ?
    C5 C6 H6 . . 121.2 ?
    C7 C6 C5 . . 117.6(5) ?
    C7 C6 H6 . . 121.2 ?
    Se1 C1 H1A . . 109.2 ?
    Se1 C1 H1B . . 109.2 ?
    C2 C1 Se1 . . 112.0(3) ?
    C2 C1 H1A . . 109.2 ?
    C2 C1 H1B . . 109.2 ?
    H1A C1 H1B . . 107.9 ?
    C4 C3 C2 . . 120.5(5) ?
    C4 C3 H3 . . 119.8 ?
    C2 C3 H3 . . 119.8 ?
    O2 N1 C5 . . 118.3(5) ?
    O2 N1 O1 . . 124.9(6) ?
    O1 N1 C5 . . 116.7(5) ?
    C2 C7 C6 . . 120.9(5) ?
    C2 C7 H7 . . 119.5 ?
    C6 C7 H7 . . 119.5 ?
    C13 C14 H14 . . 119.7 ?
    C9 C14 H14 . . 119.7 ?
    C9 C14 C13 . . 120.6(4) ?
    C14 C13 H13 . . 120.5 ?
    C12 C13 C14 . . 118.9(4) ?
    C12 C13 H13 . . 120.5 ?
    Se2 C8 H8A . . 108.9 ?
    Se2 C8 H8B . . 108.9 ?
    H8A C8 H8B . . 107.7 ?
    C9 C8 Se2 . . 113.3(3) ?
    C9 C8 H8A . . 108.9 ?
    C9 C8 H8B . . 108.9 ?
    C14 C9 C8 . . 120.3(4) ?
    C10 C9 C14 . . 119.0(4) ?
    C10 C9 C8 . . 120.7(5) ?
    C10 C11 H11 . . 121.0 ?
    C10 C11 C12 . . 118.1(4) ?
    C12 C11 H11 . . 121.0 ?
    C9 C10 C11 . . 121.8(5) ?
    C9 C10 H10 . . 119.1 ?
    C11 C10 H10 . . 119.1 ?
    C13 C12 N2 . . 119.2(4) ?
    C13 C12 C11 . . 121.5(4) ?
    C11 C12 N2 . . 119.3(4) ?
loop_
    _geom_torsion_atom_site_label_1
    _geom_torsion_atom_site_label_2
    _geom_torsion_atom_site_label_3
    _geom_torsion_atom_site_label_4
    _geom_torsion_site_symmetry_1
    _geom_torsion_site_symmetry_2
    _geom_torsion_site_symmetry_3
    _geom_torsion_site_symmetry_4
    _geom_torsion
    _geom_torsion_publ_flag
    Se2 Se1 C1 C2 . . . . -59.4(5) ?
    Se2 C8 C9 C14 . . . . -102.1(4) ?
    Se2 C8 C9 C10 . . . . 79.7(5) ?
    Se1 Se2 C8 C9 . . . . 67.5(4) ?
    C5 C4 C3 C2 . . . . 2.1(7) ?
    C5 C6 C7 C2 . . . . 0.1(8) ?
    C4 C5 C6 C7 . . . . 1.2(8) ?
    C4 C5 N1 O2 . . . . -173.5(5) ?
    C4 C5 N1 O1 . . . . 4.8(7) ?
    C6 C5 C4 C3 . . . . -2.3(8) ?
    C6 C5 N1 O2 . . . . 7.5(7) ?
    C6 C5 N1 O1 . . . . -174.2(5) ?
    O3 N2 C12 C13 . . . . -159.1(5) ?
    O3 N2 C12 C11 . . . . 19.2(7) ?
    C1 C2 C3 C4 . . . . -179.2(5) ?
    C1 C2 C7 C6 . . . . 178.1(5) ?
    C3 C2 C1 Se1 . . . . 103.0(5) ?
    C3 C2 C7 C6 . . . . -0.2(8) ?
    N1 C5 C4 C3 . . . . 178.7(4) ?
    N1 C5 C6 C7 . . . . -179.8(5) ?
    C7 C2 C1 Se1 . . . . -75.3(6) ?
    C7 C2 C3 C4 . . . . -0.8(7) ?
    C14 C13 C12 N2 . . . . 177.9(4) ?
    C14 C13 C12 C11 . . . . -0.4(7) ?
    C14 C9 C10 C11 . . . . -2.1(7) ?
    C13 C14 C9 C8 . . . . -177.7(4) ?
    C13 C14 C9 C10 . . . . 0.5(6) ?
    C8 Se2 Se1 C1 . . . . 90.4(2) ?
    C8 C9 C10 C11 . . . . 176.2(4) ?
    C9 C14 C13 C12 . . . . 0.6(7) ?
    O4 N2 C12 C13 . . . . 22.8(7) ?
    O4 N2 C12 C11 . . . . -158.9(5) ?
    C10 C11 C12 N2 . . . . -179.4(4) ?
    C10 C11 C12 C13 . . . . -1.1(7) ?
    C12 C11 C10 C9 . . . . 2.3(7) ?
data_global
_journal_date_recd_electronic     2011-06-07
_journal_date_accepted     2011-06-29
_journal_name_full     'Acta Crystallographica, Section E'
_journal_year     2011
_journal_volume     67
_journal_issue      8
_journal_page_first     o1938
_journal_page_last     o1938
_journal_paper_category     QO
_journal_coeditor_code     FY2016
_publ_contact_author_name     'Hua Zhou'
_publ_contact_author_address
;
Department of Food Science and Engineering
Jinan University
Guangzhou 510632
People's Republic of China
;
_publ_contact_author_email     'zhouhua5460@jnu.edu.cn'
_publ_contact_author_fax     '862085226630'
_publ_contact_author_phone     '862085226630'
_publ_section_title
;
1,2-Bis(4-nitrobenzyl)diselane
;
loop_
    _publ_author_name
    _publ_author_footnote
    _publ_author_address
    'Zhou, Hua' .
;
Department of Food Science and Engineering
Jinan University
Guangzhou 510632
People's Republic of China
;
    'Ou, Shi-Yi' .
;
Department of Food Science and Engineering
Jinan University
Guangzhou 510632
People's Republic of China
;
    'Yan, Ri-An' .
;
Department of Food Science and Engineering
Jinan University
Guangzhou 510632
People's Republic of China
;
    'Wu, Jian-Zhong' .
;
Department of Food Science and Engineering
Jinan University
Guangzhou 510632
People's Republic of China
;
