# Supplementary material for: 1,2-Bis(4-nitro­benz­yl)diselane
Source: Acta Crystallogr Sect E Struct Rep Online. 2011 Jul 6;67(Pt 8):o1938. doi: 10.1107/S1600536811025736 (PMC3212325; doi:10.1107/S1600536811025736)
Supplement: Supplementary file 2 [file e-67-o1938-Isup2.hkl]

# 
# h,k,l, Fc-squared, Fo-squared, sigma(Fo-squared) and status flag 
# 
data_I
_shelx_title ' ZHOUMEIYUN_0531 in P212121 ' 
_shelx_refln_list_code          4 
_shelx_F_calc_maximum      157.24 
_exptl_crystal_F_000       840.00 
_reflns_d_resolution_high  0.8671 
 
loop_ 
 _symmetry_equiv_pos_as_xyz 
 'x, y, z' 
 '-x+1/2, -y, z+1/2' 
 'x+1/2, -y+1/2, -z' 
 '-x, y+1/2, -z+1/2' 
 
_cell_length_a     5.8832 
_cell_length_b    14.3571 
_cell_length_c    18.3012 
_cell_angle_alpha  90.000 
_cell_angle_beta   90.000 
_cell_angle_gamma  90.000 
 
_shelx_F_squared_multiplier     1.000 
 
loop_ 
 _refln_index_h 
 _refln_index_k 
 _refln_index_l 
 _refln_F_squared_calc 
 _refln_F_squared_meas 
 _refln_F_squared_sigma 
 _refln_observed_status 
   4   0   0      221.81      244.24     14.12 o 
   6   0   0       26.46       33.82      7.11 o 
   2   1   0     6486.51     6292.17     42.49 o 
   3   1   0     2805.51     3350.49     83.39 o 
   4   1   0      230.26      241.01      7.92 o 
   5   1   0      151.32      163.12     10.54 o 
   6   1   0       36.04       51.56      8.07 o 
   0   2   0       31.61       29.77      2.25 o 
   1   2   0     3168.66     3133.50     43.50 o 
   2   2   0     2916.57     3186.70     30.29 o 
   3   2   0    10374.91    10130.97     87.52 o 
   4   2   0      241.76      301.48     12.96 o 
   5   2   0     1824.06     1846.14     53.73 o 
   6   2   0       77.14       85.47     11.29 o 
   2   3   0     1214.72     1132.85     17.56 o 
   3   3   0     2976.03     3195.14     37.92 o 
   4   3   0       49.90       50.43      4.60 o 
   5   3   0      114.66      145.87     14.83 o 
   6   3   0        3.72        1.47      2.96 o 
   1   4   0     2684.85     2478.06     28.48 o 
   2   4   0     5094.77     5469.82     38.99 o 
   3   4   0       60.67       53.77      6.86 o 
   4   4   0       73.95       73.28     15.21 o 
   5   4   0        0.16        2.09      4.71 o 
   6   4   0       63.22       64.29      8.26 o 
   1   5   0       27.11       36.45      2.60 o 
   2   5   0     6863.61     6386.40     57.84 o 
   3   5   0      127.26      104.58      9.47 o 
   4   5   0       30.71       28.66      4.64 o 
   5   5   0        2.95        3.02      4.04 o 
   6   5   0       98.34      126.17     11.77 o 
   0   6   0     1057.92     1218.80     29.37 o 
   1   6   0     3530.43     3528.28     37.77 o 
   2   6   0     1963.75     2148.12     28.23 o 
   3   6   0     4365.36     4312.72     54.42 o 
   4   6   0      870.77      962.77     26.93 o 
   5   6   0      395.75      454.62     21.72 o 
   6   6   0        6.90        9.90      4.05 o 
   1   7   0     4777.82     4818.81     73.72 o 
   2   7   0       18.18       33.61      4.51 o 
   3   7   0      867.60     1014.91     17.20 o 
   4   7   0       34.68       36.72      5.48 o 
   5   7   0      469.50      567.87     21.68 o 
   6   7   0        0.90       -0.78      2.21 o 
   0   8   0     6853.03     6818.69    100.85 o 
   1   8   0     2766.00     2691.09     54.44 o 
   2   8   0     2218.08     2212.08     58.29 o 
   3   8   0        7.97        7.84      3.35 o 
   4   8   0       78.12       86.81      8.27 o 
   5   8   0       97.65      157.01     17.73 o 
   1   9   0        4.62        3.41      2.08 o 
   2   9   0     1391.08     1304.50     47.15 o 
   3   9   0      556.37      583.50     22.72 o 
   4   9   0       64.29       66.91     12.37 o 
   5   9   0        6.54        4.60      3.85 o 
   0  10   0      243.07      240.58     18.31 o 
   1  10   0      711.27      755.03     23.34 o 
   2  10   0      926.18      900.67     26.96 o 
   3  10   0      768.02      750.50     52.71 o 
   4  10   0     1059.66     1149.49     46.62 o 
   5  10   0      269.80      297.70     18.32 o 
   1  11   0      889.47      905.98     41.19 o 
   2  11   0      312.68      385.27     34.63 o 
   3  11   0      139.27      148.56     14.89 o 
   4  11   0       30.77       23.01      5.47 o 
   5  11   0        2.37       -0.32      2.45 o 
   0  12   0     2452.25     2569.94     71.75 o 
   1  12   0     2264.98     2297.70     70.54 o 
   2  12   0      622.34      592.75     22.52 o 
   3  12   0       57.60       44.76     12.86 o 
   4  12   0      154.23      161.33      9.70 o 
   1  13   0       37.84       26.31      8.42 o 
   2  13   0      104.54      110.45     15.50 o 
   3  13   0       42.68       45.32      6.06 o 
   4  13   0        2.37        5.49      3.05 o 
   0  14   0       35.45       32.62      7.79 o 
   1  14   0     1369.64     1340.53     53.10 o 
   2  14   0      506.74      485.39     31.11 o 
   3  14   0       76.51       72.74     10.97 o 
   1  15   0      145.11      161.21     17.13 o 
   2  15   0      341.21      356.10     24.28 o 
   0  16   0       82.80       70.74      9.34 o 
   1  16   0     1478.52     1429.80     46.17 o 
   1   0   1     3765.72     3535.47     41.82 o 
   3   0   1       35.07       37.86      4.71 o 
   4   0   1       33.15       37.50      3.03 o 
   5   0   1        0.18        2.28      4.95 o 
   6   0   1        7.19        9.58      4.51 o 
  -6   1   1      147.22      163.65     15.28 o 
  -5   1   1      760.07      795.94     30.46 o 
  -4   1   1       49.46       58.90      4.19 o 
  -3   1   1     9630.55     9931.72     86.32 o 
  -2   1   1     3325.75     3450.46     32.62 o 
  -1   1   1     5756.65     5635.17     55.26 o 
   2   1   1     3391.21     3390.79     56.12 o 
   3   1   1     9557.84     9597.96     84.21 o 
   4   1   1       52.27       56.90      4.44 o 
   5   1   1      775.58      813.69     23.62 o 
   6   1   1      146.92      169.47     14.85 o 
  -6   2   1       59.96       80.06     11.19 o 
  -5   2   1      380.70      427.56     25.59 o 
  -4   2   1      136.51      130.20      7.13 o 
  -3   2   1      998.23     1120.25     20.08 o 
  -2   2   1     2321.94     2401.50     25.00 o 
  -1   2   1     3326.89     3447.35     28.50 o 
   0   2   1      742.41      687.22     21.38 o 
   1   2   1     3267.91     3249.36     22.54 o 
   2   2   1     2266.62     2279.30     22.13 o 
   3   2   1     1077.73     1232.91     21.48 o 
   4   2   1      144.37      138.76      5.29 o 
   5   2   1      364.63      389.78     16.00 o 
  -6   3   1       32.73       44.00      8.52 o 
  -5   3   1      479.36      506.82     27.97 o 
  -4   3   1       39.25       39.55      5.96 o 
  -3   3   1     6786.68     6942.26    124.04 o 
  -2   3   1     4434.65     4551.40     33.91 o 
  -1   3   1      462.80      498.14     13.02 o 
   1   3   1      442.37      451.75      7.77 o 
   2   3   1     4608.94     4639.19     99.68 o 
   3   3   1     6688.73     6817.12     64.49 o 
   4   3   1       51.93       48.44      5.56 o 
   5   3   1      466.14      468.39     26.26 o 
  -6   4   1       19.52       21.69      4.04 o 
  -5   4   1       98.80      106.11      9.75 o 
  -4   4   1      223.82      227.09     12.46 o 
  -3   4   1      310.52      327.28     16.72 o 
  -2   4   1     5974.21     5646.65     52.02 o 
  -1   4   1     1405.64     1289.58     17.92 o 
   0   4   1       14.11       18.76      2.75 o 
   1   4   1     1403.86     1247.04     14.35 o 
   2   4   1     6065.03     5783.13     40.41 o 
   3   4   1      321.73      363.61     16.93 o 
   4   4   1      199.01      219.12     12.02 o 
   5   4   1      110.83      113.70     13.34 o 
  -6   5   1       27.51       24.09      4.22 o 
  -5   5   1      441.58      460.79     22.45 o 
  -4   5   1      480.43      529.85     19.60 o 
  -3   5   1     2838.29     2860.06     55.90 o 
  -2   5   1     1305.53     1348.50     20.86 o 
  -1   5   1     3999.06     4053.61     38.54 o 
   1   5   1     4108.11     4087.65     41.47 o 
   2   5   1     1300.15     1269.80     28.16 o 
   3   5   1     2865.02     2807.51     40.27 o 
   4   5   1      532.64      606.86     20.55 o 
   5   5   1      423.85      442.17     25.50 o 
   6   5   1       27.26       34.17      6.53 o 
  -6   6   1      131.38      131.32     11.69 o 
  -5   6   1      126.77      132.12     10.75 o 
  -4   6   1      242.50      254.43     13.76 o 
  -3   6   1     1130.86     1205.43     22.96 o 
  -2   6   1     2753.10     2977.75     35.65 o 
  -1   6   1     2867.90     2938.34     44.90 o 
   0   6   1     2583.54     2480.26     47.76 o 
   1   6   1     3012.89     3033.74     71.08 o 
   2   6   1     2848.87     2901.46     47.81 o 
   3   6   1     1185.71     1240.32     20.76 o 
   4   6   1      220.31      216.76     16.38 o 
   5   6   1      144.41      157.88     15.26 o 
   6   6   1      133.78      163.97     13.35 o 
  -6   7   1       47.97       53.85      7.56 o 
  -5   7   1      661.34      741.08     24.81 o 
  -4   7   1      824.02      917.38     52.41 o 
  -3   7   1     2739.60     2790.65     30.66 o 
  -2   7   1     4519.62     4724.32     73.82 o 
  -1   7   1      684.96      698.34     23.64 o 
   0   7   1     6641.60     6597.91     69.25 o 
   1   7   1      721.21      764.87     17.79 o 
   3   7   1     2757.92     2876.36     37.13 o 
   4   7   1      792.04      892.93     26.18 o 
   6   7   1       38.16       46.01      7.23 o 
  -5   8   1       25.44       30.08      5.69 o 
  -4   8   1       93.44       95.89      8.50 o 
  -3   8   1      573.88      612.14     22.70 o 
  -2   8   1     2399.04     2353.07     60.67 o 
  -1   8   1     2939.99     2949.84     58.43 o 
   0   8   1       58.42       57.47      7.48 o 
   1   8   1     2933.92     2878.97     55.89 o 
   2   8   1     2583.13     2567.81     42.75 o 
   3   8   1      563.10      588.76     28.98 o 
   4   8   1       92.48      117.67     14.89 o 
  -5   9   1      104.26      119.73      9.53 o 
  -4   9   1      421.16      457.27     30.01 o 
  -3   9   1     1199.52     1294.86     34.77 o 
  -2   9   1      197.08      222.96     18.99 o 
  -1   9   1     7094.62     7185.44     80.87 o 
   0   9   1     7485.43     7429.48     81.46 o 
   1   9   1     6873.23     6960.92    116.03 o 
   2   9   1      178.21      229.05     24.44 o 
   3   9   1     1220.05     1249.63     33.44 o 
   4   9   1      452.89      484.69     29.96 o 
  -5  10   1       20.94       23.31      4.20 o 
  -4  10   1       92.19       94.65     20.82 o 
  -3  10   1      905.56     1006.19     31.14 o 
  -2  10   1      795.66      841.33     39.73 o 
  -1  10   1      355.92      428.53     39.91 o 
   0  10   1       70.06       71.78      5.76 o 
   1  10   1      359.50      383.00     16.56 o 
   2  10   1      856.97      975.71     27.80 o 
   3  10   1      911.73     1023.49     51.67 o 
   4  10   1      103.47       99.34     13.38 o 
   5  10   1       23.28       16.46      5.25 o 
  -5  11   1       40.20       36.18      6.18 o 
  -4  11   1      515.06      587.41     20.59 o 
  -3  11   1      260.37      228.44     11.08 o 
  -2  11   1     2270.26     2265.92     46.05 o 
  -1  11   1      622.92      609.77     33.82 o 
   0  11   1      271.93      273.04     23.23 o 
   1  11   1      648.69      648.80     23.06 o 
   2  11   1     2250.61     2290.84     45.31 o 
   3  11   1      294.03      278.59     15.99 o 
   4  11   1      524.17      598.99     30.74 o 
   5  11   1       38.93       34.03      5.60 o 
  -4  12   1       10.11        8.91      3.95 o 
  -3  12   1      433.29      447.55     20.09 o 
  -2  12   1      169.40      150.93     11.53 o 
  -1  12   1      928.92      891.76     43.09 o 
   0  12   1        3.26        7.12      4.30 o 
   1  12   1      923.09      894.56     42.72 o 
   2  12   1      170.13      190.80     20.34 o 
   3  12   1      457.87      468.72     20.24 o 
   4  12   1       12.75       13.66      3.31 o 
  -4  13   1      138.32      139.56     12.58 o 
  -3  13   1      328.93      350.43     16.76 o 
  -2  13   1       96.19       97.15     14.87 o 
  -1  13   1     1991.25     2096.91     68.50 o 
   0  13   1      886.00      928.43     29.99 o 
   1  13   1     2082.85     2203.54     70.02 o 
   2  13   1      101.87      100.76     15.07 o 
   3  13   1      329.86      358.24     16.44 o 
  -3  14   1       66.82       52.85      5.84 o 
  -2  14   1      210.85      217.35     20.67 o 
  -1  14   1       60.20       53.78     10.71 o 
   0  14   1      570.77      545.90     22.59 o 
   1  14   1       66.55       57.57     11.42 o 
   2  14   1      202.86      203.50     20.04 o 
  -2  15   1      841.85      715.13     34.63 o 
  -1  15   1      371.05      342.24     24.90 o 
   0  15   1      204.84      187.00     12.40 o 
   1  15   1      405.70      415.08     27.20 o 
   2  15   1      875.13      769.92     35.81 o 
  -1  16   1      164.53      136.05     14.14 o 
   0  16   1       25.40       27.22      6.16 o 
   1  16   1      167.33      162.34     15.04 o 
   1   0   2        9.42       11.85      1.84 o 
   2   0   2     9236.69     9388.95     74.83 o 
   3   0   2     1119.00     1173.99     27.61 o 
   4   0   2      161.68      166.48      6.43 o 
   5   0   2       63.26       68.16      7.04 o 
   6   0   2       66.21       86.45     11.18 o 
  -6   1   2      102.59      109.92     12.95 o 
  -5   1   2      234.77      269.94     13.52 o 
  -4   1   2      121.38      122.25      5.45 o 
  -3   1   2      927.43     1044.60     19.52 o 
  -2   1   2     2913.50     2744.76     28.46 o 
  -1   1   2      601.27      584.50     13.67 o 
   0   1   2      312.50      311.14      7.88 o 
   1   1   2      700.80      744.92     11.94 o 
   2   1   2     2945.04     2662.70     29.48 o 
   3   1   2      811.08      899.65     18.15 o 
   4   1   2      116.05      120.52      5.45 o 
   5   1   2      241.16      285.72     14.23 o 
   6   1   2      101.72       99.03     11.61 o 
  -6   2   2        3.87        6.26      4.35 o 
  -5   2   2     1731.94     1789.07     54.98 o 
  -4   2   2      494.25      527.13     14.60 o 
  -3   2   2     4806.57     4630.98     77.04 o 
  -2   2   2     1103.24     1143.91     16.01 o 
  -1   2   2     2111.47     2075.21     31.73 o 
   0   2   2     1199.08     1120.88     19.08 o 
   1   2   2     1915.52     1774.34     25.84 o 
   2   2   2     1057.80     1113.87     23.96 o 
   3   2   2     4929.27     4727.16     68.01 o 
   4   2   2      507.57      557.93     16.53 o 
   5   2   2     1725.94     1780.22     92.88 o 
  -6   3   2       43.01       40.86      8.34 o 
  -5   3   2      165.93      178.47     17.19 o 
  -4   3   2      516.05      532.89     18.88 o 
  -3   3   2     1212.49     1460.75     37.21 o 
  -2   3   2     2072.39     1997.71     22.57 o 
  -1   3   2    15722.56    14172.70    150.39 o 
   0   3   2      950.64      895.22     18.73 o 
   1   3   2    16298.09    14744.86    154.00 o 
   2   3   2     1970.56     1757.35     32.59 o 
   3   3   2     1147.53     1390.78     62.66 o 
   4   3   2      511.59      566.08     18.77 o 
   5   3   2      186.98      216.99     17.71 o 
  -6   4   2      106.00      120.00      8.43 o 
  -5   4   2       43.74       59.84      7.40 o 
  -4   4   2        4.06       29.69     24.77 o 
  -3   4   2       57.78       52.80      6.98 o 
  -2   4   2     5476.03     5717.22     54.05 o 
  -1   4   2      787.43      735.27     19.34 o 
   1   4   2     1000.51     1028.80     15.26 o 
   2   4   2     5546.51     5508.76     72.58 o 
   3   4   2       60.53       64.81      7.34 o 
   4   4   2        2.67        7.78      3.14 o 
   5   4   2       45.08       64.28     10.65 o 
  -6   5   2       87.94       87.60     12.24 o 
  -5   5   2      120.72      137.25     11.09 o 
  -4   5   2       66.95       70.82      7.35 o 
  -3   5   2      320.23      331.40     17.42 o 
  -2   5   2     3169.31     3163.10     36.80 o 
  -1   5   2      325.48      361.62      8.93 o 
   0   5   2      978.69      972.70     11.07 o 
   1   5   2      288.43      319.20     16.91 o 
   2   5   2     3509.66     3371.92     52.06 o 
   3   5   2      327.10      336.78     12.58 o 
   4   5   2       69.26       75.62      7.33 o 
   5   5   2      116.08      136.51     14.80 o 
  -6   6   2        5.65        1.80      2.50 o 
  -5   6   2     1539.95     1561.97     37.64 o 
  -4   6   2      804.32      878.86     26.29 o 
  -3   6   2     4172.62     4253.13     52.11 o 
  -2   6   2       58.51       49.61      5.41 o 
  -1   6   2     1039.86     1116.64     17.40 o 
   0   6   2       54.79       47.00      5.79 o 
   1   6   2      894.83      934.71     18.04 o 
   3   6   2     4176.29     4416.42     46.61 o 
   4   6   2      834.18      949.84     26.39 o 
  -6   7   2        0.65        0.30      3.03 o 
  -5   7   2       44.45       56.34      5.75 o 
  -4   7   2      344.94      337.82     28.59 o 
  -3   7   2      955.45      985.17     24.76 o 
  -2   7   2      249.35      258.07     14.68 o 
  -1   7   2     1695.59     1562.96     38.15 o 
   0   7   2      847.50      954.59     29.13 o 
   1   7   2     1910.24     1975.50     45.40 o 
   3   7   2     1048.72     1159.11     24.61 o 
   4   7   2      373.31      397.19     17.24 o 
   6   7   2        0.56        3.14      3.08 o 
  -5   8   2        7.42       16.05      3.37 o 
  -4   8   2      575.19      644.42     22.22 o 
  -3   8   2        9.40        7.26      3.29 o 
  -2   8   2     2971.65     3212.82     55.64 o 
  -1   8   2     5026.14     5070.67     83.54 o 
   0   8   2    13352.83    13079.19    165.80 o 
   1   8   2     5165.63     5088.24     86.92 o 
   2   8   2     3098.24     3392.55     62.71 o 
   3   8   2       13.03       11.60      3.77 o 
   4   8   2      561.38      626.75     33.32 o 
  -5   9   2        9.07       18.92      4.68 o 
  -4   9   2       30.88       37.88      7.82 o 
  -3   9   2      220.05      213.51     14.32 o 
  -2   9   2     1887.40     1813.90     56.53 o 
  -1   9   2      459.85      468.05     18.39 o 
   0   9   2      866.54      841.19     24.13 o 
   1   9   2      453.06      459.38     14.02 o 
   2   9   2     1867.83     1859.09     37.55 o 
   3   9   2      196.64      189.48     12.74 o 
   4   9   2       29.96       33.21      8.14 o 
  -5  10   2      448.13      461.34     18.19 o 
  -4  10   2     1178.75     1277.14     55.58 o 
  -3  10   2      983.31     1028.46     24.10 o 
  -2  10   2     1232.11     1219.01     48.61 o 
  -1  10   2      670.06      694.29     23.35 o 
   0  10   2        6.82       11.18      3.03 o 
   1  10   2      669.00      695.50     22.81 o 
   2  10   2     1258.19     1272.59     31.74 o 
   3  10   2      963.82      977.52     29.96 o 
   4  10   2     1187.59     1257.76     46.51 o 
   5  10   2      458.91      458.22     22.56 o 
  -4  11   2      171.25      169.68     11.28 o 
  -3  11   2      373.96      358.64     13.97 o 
  -2  11   2      479.26      520.86     32.70 o 
  -1  11   2      479.85      505.29     30.91 o 
   0  11   2      983.79     1053.74     29.82 o 
   1  11   2      422.29      433.25     18.96 o 
   2  11   2      465.04      501.38     32.08 o 
   3  11   2      407.45      423.49     19.52 o 
   4  11   2      160.76      172.92     16.06 o 
  -4  12   2      210.90      225.98     11.61 o 
  -3  12   2      103.09      100.27     11.84 o 
  -2  12   2      454.43      469.77     20.76 o 
  -1  12   2     3291.95     3286.60     86.47 o 
   0  12   2     1234.63     1332.57     35.55 o 
   1  12   2     3365.11     3343.41     73.77 o 
   2  12   2      472.51      497.02     32.72 o 
   3  12   2      109.01      115.33      9.82 o 
   4  12   2      208.59      230.91     14.90 o 
  -4  13   2       24.54       25.62      6.01 o 
  -3  13   2      284.42      272.16     16.65 o 
  -2  13   2      650.80      595.88     22.54 o 
  -1  13   2      455.46      424.16     30.02 o 
   0  13   2       67.45       64.61      7.77 o 
   1  13   2      430.52      397.34     28.77 o 
   2  13   2      668.80      652.56     37.42 o 
  -3  14   2      185.13      158.74     10.05 o 
  -2  14   2      625.90      632.44     35.39 o 
  -1  14   2      306.07      334.17     26.13 o 
   0  14   2       21.99       15.41      4.07 o 
   1  14   2      292.28      322.45     25.39 o 
   2  14   2      578.27      582.47     33.59 o 
  -2  15   2      305.64      302.72     22.30 o 
  -1  15   2      303.39      293.89     23.04 o 
   0  15   2       40.18       37.53      5.55 o 
   1  15   2      298.52      288.57     22.21 o 
  -1  16   2     1442.72     1372.56     44.99 o 
   0  16   2      154.97      153.84     14.16 o 
   1   0   3      924.05      946.70     10.49 o 
   2   0   3     4713.30     4211.24     40.52 o 
   3   0   3      249.35      251.52      8.86 o 
   4   0   3      259.86      233.41      9.76 o 
   5   0   3      102.16      106.37      8.80 o 
   6   0   3       79.25       74.99     10.64 o 
  -6   1   3       22.56       19.81      6.08 o 
  -5   1   3      691.00      681.59     33.56 o 
  -4   1   3      101.95      112.67      6.33 o 
  -3   1   3     4313.28     4332.68     89.20 o 
  -2   1   3     4040.75     3883.64     55.98 o 
   1   1   3    12871.74    11407.00    114.37 o 
   2   1   3     4132.57     4035.93     40.22 o 
   3   1   3     4396.12     4310.63     75.23 o 
   4   1   3       94.26      100.52      8.21 o 
   5   1   3      680.59      662.68     21.82 o 
   6   1   3       21.89       26.97      6.37 o 
  -6   2   3        4.77        8.31      4.74 o 
  -5   2   3      273.47      295.23     22.36 o 
  -4   2   3      149.64      160.75     12.05 o 
  -2   2   3      566.28      635.84     18.63 o 
  -1   2   3      534.14      552.49     15.40 o 
   1   2   3      704.43      745.34     15.17 o 
   2   2   3      582.32      586.28     16.66 o 
   3   2   3     1026.29     1082.20     35.10 o 
   4   2   3      133.12      150.65      7.27 o 
   5   2   3      284.10      298.96     14.52 o 
  -6   3   3      178.23      201.30     17.41 o 
  -5   3   3      973.73     1046.82     42.21 o 
  -4   3   3      703.28      699.34     25.83 o 
  -3   3   3     2827.35     2818.76     55.65 o 
  -2   3   3     4684.36     4628.37     65.49 o 
  -1   3   3     3265.30     3352.79     49.30 o 
   0   3   3      403.71      419.19     12.98 o 
   1   3   3     3169.92     3293.01     45.69 o 
   3   3   3     2822.61     2686.39     77.96 o 
   4   3   3      689.88      727.12     28.66 o 
   5   3   3     1002.96     1112.78     40.79 o 
  -6   4   3       72.79       75.11     10.46 o 
  -5   4   3      179.70      184.04     15.80 o 
  -4   4   3       22.47       25.97      4.51 o 
  -3   4   3     1169.23     1215.39     34.81 o 
  -2   4   3     4566.71     4411.88     65.43 o 
  -1   4   3     2562.43     2700.61     44.75 o 
   0   4   3     5224.27     5224.15     69.21 o 
   1   4   3     2362.11     2604.41     42.36 o 
   4   4   3       30.68       34.56      4.97 o 
  -6   5   3        9.79       12.65      2.96 o 
  -5   5   3      135.23      142.42      8.71 o 
  -4   5   3       75.58       67.29      7.27 o 
  -3   5   3     2775.07     2894.27     69.50 o 
  -2   5   3     2554.62     2783.18     34.93 o 
  -1   5   3     9653.24     9190.14    113.37 o 
   0   5   3    12418.82    11520.96    134.46 o 
   1   5   3     9307.78     8882.56    110.41 o 
   3   5   3     2799.83     3124.06     43.61 o 
   4   5   3       67.85       78.88      7.51 o 
  -6   6   3       43.21       45.01      4.92 o 
  -5   6   3      131.39      143.59     11.16 o 
  -4   6   3       92.68      101.64      9.67 o 
  -3   6   3      877.66     1014.05     22.92 o 
  -2   6   3     3490.19     4078.88     46.17 o 
  -1   6   3      390.86      376.94     21.20 o 
   0   6   3      944.19      814.77     25.00 o 
   1   6   3      406.83      402.33     17.73 o 
   3   6   3      836.74     1015.83     20.27 o 
   4   6   3       98.07      116.45     14.07 o 
  -6   7   3       69.72       65.83      7.90 o 
  -5   7   3      307.40      301.35     12.37 o 
  -4   7   3      351.26      364.50     24.51 o 
  -3   7   3     1727.33     1634.27     42.43 o 
  -2   7   3     5951.84     6035.02     91.79 o 
  -1   7   3     1167.74     1269.66     34.81 o 
   0   7   3     3367.53     3281.49     60.91 o 
   1   7   3     1080.72     1184.96     34.60 o 
   3   7   3     1849.50     1865.93     38.34 o 
   4   7   3      365.18      411.14     26.75 o 
  -5   8   3      128.80      144.15      8.31 o 
  -4   8   3      667.48      679.60     18.42 o 
  -3   8   3     1258.20     1281.96     48.53 o 
  -2   8   3     1206.97     1173.71     27.46 o 
  -1   8   3      857.45      804.93     29.41 o 
   0   8   3      219.34      220.97     15.07 o 
   1   8   3      861.69      855.05     31.73 o 
   2   8   3     1166.15     1132.46     27.23 o 
   3   8   3     1279.09     1342.43     78.95 o 
   4   8   3      656.35      703.33     35.17 o 
  -5   9   3      356.23      367.83     16.43 o 
  -4   9   3      537.60      584.19     22.12 o 
  -3   9   3     1211.87     1308.82     51.77 o 
  -2   9   3      485.52      500.39     14.28 o 
  -1   9   3     2848.92     2939.37     47.40 o 
   0   9   3     3833.00     3878.57     47.18 o 
   1   9   3     2866.40     2943.39     38.85 o 
   2   9   3      495.40      581.52     20.73 o 
   3   9   3     1173.78     1281.78     33.77 o 
   4   9   3      554.68      606.06     32.21 o 
  -5  10   3        2.29        1.58      2.43 o 
  -4  10   3       55.64       63.88      7.41 o 
  -3  10   3      224.22      253.12     11.90 o 
  -2  10   3      797.85      767.94     38.64 o 
  -1  10   3      548.17      526.33     19.95 o 
   0  10   3      111.63      107.82      7.23 o 
   1  10   3      553.27      569.76     20.95 o 
   2  10   3      833.95      845.59     30.77 o 
   3  10   3      233.34      265.24     15.29 o 
   4  10   3       56.47       62.76     10.85 o 
  -4  11   3      532.40      558.85     20.17 o 
  -3  11   3      509.71      531.62     17.18 o 
  -2  11   3     1965.95     1986.93     66.04 o 
  -1  11   3     1306.67     1270.67     50.11 o 
   0  11   3      858.52      863.21     27.01 o 
   1  11   3     1354.24     1393.59     35.13 o 
   2  11   3     2000.87     2107.01     68.01 o 
   3  11   3      519.06      583.26     22.58 o 
  -4  12   3       51.60       54.77     12.00 o 
  -3  12   3      365.23      357.22     18.24 o 
  -2  12   3      218.68      172.13     19.24 o 
  -1  12   3     1200.22     1153.21     49.55 o 
   0  12   3       87.81       88.93      9.19 o 
   1  12   3     1208.93     1174.42     33.47 o 
   2  12   3      219.18      185.06     20.42 o 
   3  12   3      347.06      337.02     21.24 o 
   4  12   3       58.59       60.97      7.79 o 
  -4  13   3      178.38      203.79     15.27 o 
  -3  13   3      171.05      176.55     11.96 o 
  -2  13   3      170.69      162.33     11.87 o 
  -1  13   3     1881.35     1843.58     64.49 o 
   0  13   3     1516.95     1552.29     40.65 o 
   1  13   3     1845.65     1879.85     43.33 o 
   2  13   3      177.12      174.66     18.98 o 
  -3  14   3       64.41       54.76      6.10 o 
  -2  14   3      316.03      324.66     24.89 o 
  -1  14   3      133.44      131.37     16.67 o 
   0  14   3        3.59        4.60      2.76 o 
   1  14   3      133.57      154.36     17.42 o 
   2  14   3      325.89      332.37     24.96 o 
  -2  15   3      903.65      852.82     37.17 o 
  -1  15   3      474.34      456.02     28.50 o 
   0  15   3       54.91       48.02      9.57 o 
   1  15   3      456.56      440.35     26.89 o 
  -1  16   3      370.95      338.06     21.66 o 
   0  16   3       17.93       12.08      4.52 o 
   1   0   4     1677.72     1646.21     17.89 o 
   2   0   4     5809.93     5352.87     74.20 o 
   3   0   4        1.21        3.15      2.44 o 
   4   0   4      104.89      109.07      6.44 o 
   5   0   4      109.90      133.20     15.26 o 
   6   0   4      228.70      259.45     19.65 o 
  -6   1   4       66.92       68.60     10.55 o 
  -5   1   4      440.19      457.81     28.25 o 
  -4   1   4       47.16       43.07      4.92 o 
  -3   1   4     2221.72     2352.48     46.13 o 
  -2   1   4     1460.79     1311.80     29.56 o 
  -1   1   4     5842.35     5611.30    110.59 o 
   0   1   4     2778.77     2587.54     26.04 o 
   1   1   4     5782.73     5607.89     47.18 o 
   2   1   4     1358.20     1260.26     29.90 o 
   3   1   4     2286.05     2385.79     48.06 o 
   4   1   4       53.92       50.39      8.93 o 
   5   1   4      433.72      442.24     26.76 o 
   6   1   4       71.40       61.52      9.40 o 
  -6   2   4       27.80       27.66      6.77 o 
  -5   2   4      944.44      957.28     41.57 o 
  -4   2   4      180.86      191.80     16.20 o 
  -3   2   4     5583.35     5464.06     79.74 o 
  -2   2   4     5158.53     5228.54     73.49 o 
  -1   2   4    13450.67    12210.50    136.26 o 
   0   2   4    11882.68    11217.18    122.30 o 
   1   2   4    13399.28    12049.16    127.22 o 
   3   2   4     5528.96     5083.74     80.75 o 
   4   2   4      160.48      174.41      8.11 o 
   5   2   4      955.46      893.29     36.96 o 
  -6   3   4       35.98       28.67      6.96 o 
  -5   3   4      503.10      544.92     19.56 o 
  -4   3   4      483.80      477.33     18.52 o 
  -2   3   4     1890.85     1809.38     37.29 o 
  -1   3   4      173.03      188.56     10.03 o 
   0   3   4        7.22       20.43      3.07 o 
   1   3   4      132.76      136.73      7.41 o 
   3   3   4      954.81      926.70     30.83 o 
   4   3   4      504.65      556.89     25.43 o 
  -6   4   4       30.86       23.92      6.02 o 
  -5   4   4      134.28      160.35     10.86 o 
  -4   4   4       83.51       86.89     22.06 o 
  -3   4   4      394.15      493.45     22.07 o 
  -2   4   4     4677.99     4892.45     73.23 o 
  -1   4   4     1044.77      973.01     25.40 o 
   1   4   4     1157.59     1157.82     26.38 o 
   2   4   4     4410.83     4075.54     60.67 o 
   3   4   4      390.23      408.69     21.14 o 
   4   4   4       89.44       85.11     10.25 o 
  -6   5   4      108.99      112.39      9.31 o 
  -5   5   4      342.90      365.75     18.77 o 
  -4   5   4        1.32        6.65      3.56 o 
  -3   5   4      868.73      871.48     21.40 o 
  -2   5   4      911.84      845.93     26.37 o 
  -1   5   4     2942.57     2964.49     52.63 o 
   0   5   4     3482.95     3253.61     54.38 o 
   1   5   4     2856.84     2921.05     51.04 o 
   2   5   4      857.37      789.28     24.96 o 
   3   5   4      902.06      999.84     23.30 o 
  -6   6   4        1.72        2.00      4.32 o 
  -5   6   4     1283.12     1316.02     30.71 o 
  -4   6   4     1509.70     1575.33     28.80 o 
  -3   6   4     3137.66     3048.66     43.56 o 
  -2   6   4     2217.80     2284.45     64.72 o 
  -1   6   4     1507.39     1494.87     36.84 o 
   0   6   4      109.19      109.17      9.14 o 
   1   6   4     1670.61     1636.81     38.95 o 
   2   6   4     2258.25     2285.63     49.85 o 
   3   6   4     2966.19     3074.66     67.34 o 
  -5   7   4      192.22      199.30     12.35 o 
  -4   7   4      479.37      479.90     15.62 o 
  -2   7   4      516.62      537.81     23.20 o 
  -1   7   4     3112.84     3180.02     61.06 o 
   0   7   4     4896.27     4629.82     77.39 o 
   1   7   4     3186.31     3443.42     65.66 o 
   2   7   4      485.50      521.36     26.45 o 
   3   7   4      215.55      248.14     18.09 o 
   4   7   4      507.12      550.93     30.63 o 
  -5   8   4       14.18       19.45      3.37 o 
  -4   8   4      146.93      147.20     11.86 o 
  -3   8   4      312.52      367.18     20.88 o 
  -2   8   4     2499.82     2450.13     32.76 o 
  -1   8   4     3856.12     3744.93    119.69 o 
   0   8   4    12445.47    12484.97    163.45 o 
   1   8   4     3781.20     3786.23     52.97 o 
   2   8   4     2433.85     2519.54     42.84 o 
   3   8   4      311.09      377.42     23.28 o 
  -5   9   4       61.00       69.23     10.72 o 
  -4   9   4      156.69      173.09     12.13 o 
  -3   9   4      200.73      202.05     12.52 o 
  -2   9   4     1291.69     1216.69     37.23 o 
  -1   9   4      303.81      287.94     14.15 o 
   0   9   4       24.90       37.05      3.99 o 
   1   9   4      285.48      275.89     11.27 o 
   2   9   4     1260.77     1260.76     40.59 o 
   3   9   4      209.52      233.40     18.51 o 
  -5  10   4      235.72      223.47     11.82 o 
  -4  10   4      664.06      704.30     23.80 o 
  -3  10   4      717.39      743.08     24.57 o 
  -2  10   4      555.95      538.80     19.30 o 
  -1  10   4      959.42      941.09     40.79 o 
   0  10   4      159.86      174.61      9.26 o 
   1  10   4      996.13     1046.01     29.23 o 
   2  10   4      553.52      580.72     33.40 o 
   3  10   4      718.01      796.32     34.75 o 
  -4  11   4       46.39       44.84      5.96 o 
  -3  11   4      508.71      504.28     17.67 o 
  -2  11   4      193.51      238.28     22.58 o 
  -1  11   4     1310.40     1277.69     50.31 o 
   0  11   4      291.90      299.85     15.79 o 
   1  11   4     1300.47     1334.90     34.92 o 
   2  11   4      208.49      236.24     22.22 o 
   3  11   4      499.22      548.70     28.12 o 
  -4  12   4      102.12       98.72      7.66 o 
  -3  12   4       19.68       29.36      5.68 o 
  -2  12   4      938.72      862.59     43.37 o 
  -1  12   4     2276.87     2253.70     70.88 o 
   0  12   4     1581.72     1678.43     40.15 o 
   1  12   4     2165.63     2299.59     48.03 o 
   2  12   4      951.47     1020.04     46.73 o 
  -3  13   4      126.13      120.92      9.91 o 
  -2  13   4      415.82      372.96     18.01 o 
  -1  13   4      180.43      164.54     18.74 o 
   0  13   4      278.69      274.41     20.46 o 
   1  13   4      203.53      200.99     13.80 o 
   2  13   4      426.86      421.29     29.24 o 
  -3  14   4      247.25      255.56     12.58 o 
  -2  14   4      144.45      140.26     10.21 o 
  -1  14   4      646.68      624.59     35.32 o 
   0  14   4       28.86       23.69      4.58 o 
   1  14   4      628.47      635.18     27.33 o 
  -2  15   4      487.32      469.29     26.83 o 
  -1  15   4      371.43      350.52     24.59 o 
   0  15   4       59.85       50.95      9.41 o 
  -1  16   4     1508.77     1334.74     43.20 o 
   0  16   4      203.61      173.44     14.75 o 
   1   0   5      612.88      664.77     17.82 o 
   2   0   5     6959.88     6268.70     86.31 o 
   3   0   5     3963.68     3632.12     64.07 o 
   4   0   5        1.34       -2.84      2.84 o 
   5   0   5      658.00      653.67     34.75 o 
   6   0   5        4.09       -3.65      3.65 o 
  -6   1   5       63.32       56.76      9.86 o 
  -5   1   5      226.04      277.21     22.54 o 
  -4   1   5       51.67       42.91      7.98 o 
  -3   1   5     4137.76     4026.58     68.61 o 
  -2   1   5     3989.75     3784.28     60.85 o 
  -1   1   5      501.31      495.28     10.48 o 
   0   1   5    19793.92    17025.77    178.27 o 
   1   1   5      620.39      610.85     11.36 o 
   2   1   5     3862.46     3733.62     61.25 o 
   3   1   5     4180.67     3987.75     69.34 o 
   4   1   5       50.82       42.84      7.87 o 
   5   1   5      222.43      238.71     20.44 o 
   6   1   5       64.04       44.32      8.13 o 
  -6   2   5       22.62       20.62      6.26 o 
  -5   2   5      135.70      147.32     16.73 o 
  -4   2   5      200.67      195.50     10.59 o 
  -3   2   5      547.60      550.62     21.92 o 
  -2   2   5     2738.29     2832.98     51.07 o 
  -1   2   5     7136.25     6895.84     57.80 o 
   1   2   5     7171.31     6697.47     79.62 o 
   2   2   5     2627.82     2619.43     50.44 o 
   3   2   5      566.17      596.69     24.33 o 
   4   2   5      197.96      169.47     15.27 o 
   5   2   5      121.11      126.13     14.33 o 
  -6   3   5       93.20       99.47     12.52 o 
  -5   3   5      234.95      233.21     12.79 o 
  -4   3   5      139.06      142.17      9.32 o 
  -3   3   5     2620.17     2343.48     49.00 o 
  -2   3   5     5870.09     5613.43     81.96 o 
  -1   3   5      161.54      174.78     10.33 o 
   0   3   5    17162.50    15854.84    172.63 o 
   1   3   5      190.82      199.74      9.73 o 
   3   3   5     2645.78     2388.31     54.54 o 
   4   3   5      158.88      145.45     13.51 o 
  -6   4   5        0.73       -0.74      2.69 o 
  -5   4   5      103.86       95.50      8.39 o 
  -4   4   5      620.73      632.20     22.25 o 
  -3   4   5      605.22      520.14     12.77 o 
  -2   4   5     2700.21     2487.90     49.23 o 
  -1   4   5     2778.00     2942.09     51.94 o 
   0   4   5      909.56      887.42     24.45 o 
   1   4   5     2755.10     2870.90     48.18 o 
   3   4   5      685.28      585.58     26.45 o 
  -6   5   5       30.57       31.08      4.29 o 
  -5   5   5      423.37      434.39     17.50 o 
  -4   5   5      226.87      236.55     10.75 o 
  -3   5   5     2649.45     2614.54     32.51 o 
  -2   5   5     1486.87     1565.87     38.91 o 
  -1   5   5     5609.14     5492.15     81.90 o 
   0   5   5    10299.14     9808.49    123.11 o 
   1   5   5     5800.12     5519.87     80.45 o 
   2   5   5     1461.52     1423.19     34.88 o 
   3   5   5     2667.06     2876.51     63.94 o 
  -6   6   5       32.45       26.74      5.37 o 
  -5   6   5      205.99      216.63     15.36 o 
  -4   6   5       20.19       23.50      3.71 o 
  -3   6   5      812.28      784.41     16.88 o 
  -2   6   5     1898.64     1996.21     46.80 o 
  -1   6   5      282.03      346.49     17.60 o 
   0   6   5     4405.89     4270.38     71.50 o 
   1   6   5      173.15      177.99     12.44 o 
   2   6   5     1970.53     1875.12     44.80 o 
   3   6   5      822.64      893.11     34.47 o 
  -5   7   5      117.35      112.24      7.58 o 
  -4   7   5      543.27      582.15     17.48 o 
  -3   7   5     1780.62     1733.33     46.80 o 
  -2   7   5     4662.73     4673.39     62.06 o 
  -1   7   5      499.40      542.57     23.74 o 
   0   7   5     4912.38     4867.44     81.77 o 
   1   7   5      495.07      479.29     22.45 o 
   2   7   5     4615.39     4636.51     83.69 o 
   3   7   5     1759.26     1895.06     53.10 o 
  -5   8   5      184.68      198.28      9.37 o 
  -4   8   5      137.65      143.29     11.10 o 
  -3   8   5      815.12      872.99     33.40 o 
  -2   8   5     1586.68     1451.00     24.95 o 
  -1   8   5     1138.76     1064.54     26.36 o 
   0   8   5      216.61      222.72     11.53 o 
   1   8   5     1107.91     1095.56     21.86 o 
   2   8   5     1493.97     1449.86     31.69 o 
   3   8   5      763.10      850.18     35.34 o 
  -5   9   5       89.72       96.81      8.26 o 
  -4   9   5      526.46      568.82     22.01 o 
  -3   9   5      933.96      960.72     28.84 o 
  -2   9   5      170.80      177.56     10.80 o 
  -1   9   5     3466.79     3417.79     99.87 o 
   0   9   5     4252.50     4244.69     48.56 o 
   1   9   5     3404.06     3371.28     44.75 o 
   2   9   5      173.59      195.99     18.60 o 
   3   9   5      900.50     1046.48     39.94 o 
  -5  10   5       22.36       24.84      4.13 o 
  -4  10   5       10.21        7.63      4.18 o 
  -3  10   5      640.39      614.09     22.22 o 
  -2  10   5     1081.08     1069.54     28.14 o 
  -1  10   5      822.94      760.27     37.12 o 
   0  10   5      218.39      186.16     11.94 o 
   1  10   5      800.40      781.57     25.59 o 
   2  10   5     1079.79     1174.38     48.36 o 
  -4  11   5      461.97      514.38     21.35 o 
  -3  11   5      156.91      170.01      9.72 o 
  -2  11   5     2159.20     2027.33     66.90 o 
  -1  11   5      633.60      624.15     35.20 o 
   0  11   5     1720.39     1777.70     40.16 o 
   1  11   5      603.57      617.91     23.73 o 
   2  11   5     2134.66     2196.58     69.20 o 
  -4  12   5      299.73      300.41     13.00 o 
  -3  12   5      258.90      257.08     19.22 o 
  -2  12   5       53.90       42.44      9.85 o 
  -1  12   5      299.39      261.48     23.46 o 
   0  12   5     1114.33     1183.99     48.27 o 
   1  12   5      298.40      290.73     16.59 o 
  -3  13   5      314.65      292.37     15.09 o 
  -2  13   5      168.54      149.25     17.44 o 
  -1  13   5     1249.01     1317.97     53.21 o 
   0  13   5      294.22      287.72     16.11 o 
   1  13   5     1269.07     1298.14     35.20 o 
  -3  14   5       56.41       51.43      5.69 o 
  -2  14   5      335.79      321.57     15.38 o 
  -1  14   5      741.42      726.52     37.89 o 
   0  14   5       72.39       70.72     11.75 o 
   1  14   5      743.17      726.46     34.39 o 
  -2  15   5      822.18      714.01     32.27 o 
  -1  15   5      134.97      125.32     14.49 o 
   0  15   5      113.14      100.84     12.82 o 
   1   0   6      572.56      584.56     11.82 o 
   2   0   6     2149.11     2025.96     42.94 o 
   3   0   6      363.01      419.38     20.10 o 
   4   0   6       13.55       13.77      5.41 o 
   5   0   6       91.31       92.37     13.58 o 
   6   0   6       14.69       15.42      5.38 o 
  -6   1   6        0.60        3.90      3.51 o 
  -5   1   6      207.29      214.78     20.72 o 
  -4   1   6       39.24       33.90      7.62 o 
  -3   1   6      965.66      928.21     30.48 o 
  -2   1   6     4133.18     3836.13     64.36 o 
  -1   1   6      925.38      951.39     25.55 o 
   0   1   6    12576.14    11508.50     91.31 o 
   1   1   6      867.46      871.17     15.23 o 
   2   1   6     4216.27     4121.73     68.33 o 
   3   1   6      983.11      956.68     31.68 o 
   4   1   6       32.95       35.27      7.66 o 
   5   1   6      232.23      220.65     20.03 o 
   6   1   6        0.21        2.77      2.71 o 
  -6   2   6       14.32       17.53      5.54 o 
  -5   2   6      903.43      910.33     42.06 o 
  -4   2   6      311.83      326.07     14.14 o 
  -3   2   6     6324.40     6156.39     69.39 o 
  -2   2   6     1730.47     1779.60     40.53 o 
  -1   2   6      254.81      247.81      7.34 o 
   0   2   6     2213.51     2049.95     26.15 o 
   1   2   6      344.28      346.35      9.71 o 
   2   2   6     1708.89     1698.01     40.87 o 
   3   2   6     6320.03     6036.40     96.89 o 
   4   2   6      323.18      299.39     21.60 o 
   5   2   6      906.92      812.94     37.41 o 
  -6   3   6        3.84        7.44      3.98 o 
  -5   3   6      286.98      320.52     15.04 o 
  -4   3   6      262.48      291.60     13.60 o 
  -3   3   6     1618.18     1556.56     23.68 o 
  -2   3   6     1683.80     1766.75     41.06 o 
  -1   3   6     3739.91     3608.38     59.78 o 
   0   3   6     6397.19     6030.63     81.46 o 
   1   3   6     3638.24     3550.67     54.29 o 
   2   3   6     1520.78     1550.19     40.05 o 
   3   3   6     1590.44     1484.21     43.04 o 
   4   3   6      299.17      256.39     19.13 o 
  -6   4   6      168.29      188.47     16.07 o 
  -5   4   6      125.66      153.69     10.56 o 
  -4   4   6       54.76       58.77      7.50 o 
  -3   4   6      755.51      753.00     18.97 o 
  -2   4   6     2021.46     2011.79     45.38 o 
  -1   4   6     2244.62     2339.41     46.83 o 
   0   4   6    24724.03    22720.90    244.52 o 
   1   4   6     2393.33     2465.83     45.52 o 
   3   4   6      796.29      769.82     31.40 o 
  -6   5   6       75.61       64.35      8.79 o 
  -5   5   6      238.60      248.96     20.21 o 
  -4   5   6      254.34      257.94     11.80 o 
  -3   5   6     1613.33     1636.04     25.22 o 
  -2   5   6     2193.18     1997.09     46.89 o 
  -1   5   6     1847.74     2082.48     45.79 o 
   0   5   6     2982.61     2906.17     54.18 o 
   1   5   6     1693.48     1911.51     41.87 o 
   3   5   6     1610.26     1640.51     48.96 o 
  -5   6   6      423.83      408.12     16.45 o 
  -4   6   6       52.33       62.04      5.88 o 
  -3   6   6     2988.89     2945.08     44.04 o 
  -2   6   6     2358.01     2342.02     38.68 o 
  -1   6   6     3870.39     4071.66     72.36 o 
   0   6   6      143.28      187.83     13.06 o 
   1   6   6     3660.75     3745.43     67.86 o 
  -5   7   6       78.64       94.23      8.44 o 
  -4   7   6      441.42      420.75     14.89 o 
  -3   7   6      486.12      484.11     24.06 o 
  -2   7   6      884.52      878.99     18.71 o 
  -1   7   6     3966.42     3878.14     73.79 o 
   0   7   6     6715.45     6485.55    101.64 o 
   1   7   6     4042.51     3879.67     73.43 o 
   2   7   6      903.14      984.78     24.02 o 
  -5   8   6       92.13       88.50      6.17 o 
  -4   8   6      179.10      171.68     12.28 o 
  -3   8   6      364.68      370.27     21.75 o 
  -2   8   6     1730.75     1709.26     28.03 o 
  -1   8   6     1955.75     1882.34     27.90 o 
   0   8   6     4780.59     4763.12     63.02 o 
   1   8   6     2131.51     2179.36     32.70 o 
   2   8   6     1649.55     1743.01     49.81 o 
  -5   9   6       55.21       65.52      6.64 o 
  -4   9   6      271.39      295.56     15.81 o 
  -3   9   6      122.59      116.46     12.62 o 
  -2   9   6      708.96      606.64     20.64 o 
  -1   9   6      754.18      779.43     38.97 o 
   0   9   6      218.62      218.04     10.06 o 
   1   9   6      732.59      757.63     19.64 o 
  -5  10   6      219.28      218.01     13.87 o 
  -4  10   6      358.38      399.59     25.95 o 
  -3  10   6     1450.27     1457.66     39.27 o 
  -2  10   6      870.99      896.97     25.90 o 
  -1  10   6     1512.47     1542.61     54.90 o 
   0  10   6       17.27       18.91     10.92 o 
   1  10   6     1502.12     1598.21     37.75 o 
  -4  11   6      250.88      259.10     13.22 o 
  -3  11   6       66.27       65.10      7.27 o 
  -2  11   6      103.51      103.23     14.90 o 
  -1  11   6     1404.38     1336.75     52.45 o 
   0  11   6     1577.90     1650.26     38.66 o 
   1  11   6     1446.82     1422.45     36.75 o 
  -4  12   6       62.97       74.02      6.35 o 
  -3  12   6       71.76       62.99      8.86 o 
  -2  12   6      906.19      879.60     43.13 o 
  -1  12   6     2085.77     1963.36     65.82 o 
   0  12   6      486.29      504.67     32.06 o 
   1  12   6     2173.00     2240.84     66.93 o 
  -3  13   6       80.77       72.44     12.64 o 
  -2  13   6      164.24      169.73     18.50 o 
  -1  13   6      120.18      113.12     15.79 o 
   0  13   6       30.57       19.53      6.74 o 
   1  13   6      124.66      102.77     13.51 o 
  -2  14   6      104.62      130.09      9.75 o 
  -1  14   6      612.27      559.33     32.63 o 
   0  14   6        3.51       13.52      5.52 o 
   1  14   6      608.57      616.12     31.44 o 
  -2  15   6       61.76       65.33      9.69 o 
  -1  15   6      357.73      334.94     22.93 o 
   0  15   6      142.20      144.38     15.10 o 
   1   0   7      973.84      917.29     16.22 o 
   2   0   7      176.27      148.47     11.28 o 
   3   0   7     2081.03     1987.55     37.01 o 
   4   0   7      243.39      229.42     20.25 o 
   5   0   7      125.92      122.88     16.00 o 
   6   0   7       30.55       10.81      4.47 o 
  -6   1   7      100.71       90.06     12.12 o 
  -5   1   7      380.84      381.08     27.62 o 
  -4   1   7      182.43      183.47     18.25 o 
  -3   1   7     2160.21     2047.22     37.52 o 
  -2   1   7     2032.02     1981.46     44.93 o 
  -1   1   7     1876.08     1851.17     25.47 o 
   0   1   7     5032.37     4842.04     48.04 o 
   1   1   7     1868.53     1844.04     31.17 o 
   2   1   7     2082.28     2067.96     46.88 o 
   3   1   7     2134.73     2038.35     38.03 o 
   4   1   7      168.00      192.72     18.53 o 
   5   1   7      348.50      314.31     24.80 o 
   6   1   7      113.11      111.17     12.47 o 
  -6   2   7       24.93       20.18      6.07 o 
  -5   2   7      258.05      285.87     24.05 o 
  -4   2   7      367.15      373.17     15.56 o 
  -3   2   7       17.66       19.30      3.14 o 
  -2   2   7     2248.17     2179.75     48.08 o 
  -1   2   7      182.10      215.72      7.44 o 
   0   2   7     6117.58     5426.03     53.24 o 
   1   2   7      144.90      154.96      6.89 o 
   2   2   7     2409.71     2398.83     52.12 o 
   3   2   7        9.16        9.44      3.59 o 
   4   2   7      363.96      321.07     23.51 o 
   5   2   7      244.89      246.32     21.19 o 
  -6   3   7      132.56      131.96     13.88 o 
  -5   3   7      145.87      154.05     13.73 o 
  -4   3   7      165.06      161.72     10.43 o 
  -3   3   7     2055.70     2049.08     28.90 o 
  -2   3   7     4325.31     4175.65     72.54 o 
  -1   3   7     1185.12     1309.41     20.77 o 
   0   3   7     8502.12     7932.15    103.18 o 
   1   3   7     1116.18     1210.04     29.14 o 
   2   3   7     4639.42     4582.65     79.41 o 
   3   3   7     2084.07     2074.28     39.24 o 
   4   3   7      199.25      193.38     17.68 o 
  -6   4   7       19.28       17.79      5.33 o 
  -5   4   7      388.35      395.77     16.61 o 
  -4   4   7      142.60      158.52     10.36 o 
  -3   4   7     2469.77     2446.86     32.35 o 
  -2   4   7     1832.60     1780.26     44.51 o 
  -1   4   7      877.93      812.51     27.04 o 
   0   4   7      282.67      374.15     16.86 o 
   1   4   7      899.19      853.09     25.84 o 
   2   4   7     1957.79     1890.37     48.09 o 
   3   4   7     2364.04     2379.49     59.83 o 
  -6   5   7       16.21       14.31      4.43 o 
  -5   5   7      304.01      305.63     14.51 o 
  -4   5   7       96.96      105.86      8.61 o 
  -3   5   7     1998.16     2016.34     29.37 o 
  -2   5   7     1158.48     1180.52     36.31 o 
  -1   5   7     1009.60      976.57     31.07 o 
   0   5   7     4463.79     4268.76     72.25 o 
   1   5   7     1163.88     1129.85     32.31 o 
   3   5   7     1906.67     1945.68     54.85 o 
  -5   6   7       33.58       41.03      5.46 o 
  -4   6   7        8.93        9.01      3.18 o 
  -3   6   7      149.25      136.40      9.02 o 
  -2   6   7      871.33      819.11     43.13 o 
  -1   6   7      506.64      468.00     22.39 o 
   0   6   7     8699.80     8536.73    120.74 o 
   1   6   7      462.17      436.55     20.94 o 
   2   6   7      911.46      856.98     33.02 o 
  -5   7   7      110.07       98.87      7.73 o 
  -4   7   7      498.24      529.39     18.99 o 
  -3   7   7      638.52      664.57     28.96 o 
  -2   7   7     4389.35     4083.28     63.37 o 
  -1   7   7      489.28      475.02     26.22 o 
   0   7   7     1344.62     1449.92     52.10 o 
   1   7   7      500.42      511.77     17.76 o 
   2   7   7     4506.77     4675.74     88.84 o 
  -5   8   7      257.28      243.16     41.02 o 
  -4   8   7      661.51      638.28     35.33 o 
  -3   8   7     1427.75     1425.22     44.30 o 
  -2   8   7      915.15      859.00     24.27 o 
  -1   8   7      452.43      442.77     13.23 o 
   0   8   7     1167.09     1273.55     30.32 o 
   1   8   7      440.93      431.40     17.33 o 
   2   8   7      939.73      970.31     38.18 o 
  -5   9   7       56.44       55.98     11.85 o 
  -4   9   7       25.76       44.46      6.45 o 
  -3   9   7      836.25      799.72     33.03 o 
  -2   9   7      245.65      253.71     13.40 o 
  -1   9   7     2652.40     2691.61     71.90 o 
   0   9   7      414.33      412.52     26.15 o 
   1   9   7     2752.17     3002.23     74.07 o 
   2   9   7      267.78      306.28     21.73 o 
  -4  10   7       15.14       19.08      4.17 o 
  -3  10   7       47.91       42.52      8.02 o 
  -2  10   7      560.15      557.77     20.37 o 
  -1  10   7     1928.49     1869.55     61.56 o 
   0  10   7     2462.18     2492.03     70.91 o 
   1  10   7     1965.26     2019.86     61.95 o 
   2  10   7      587.30      657.92     32.77 o 
  -4  11   7      473.67      492.72     31.47 o 
  -3  11   7      155.25      148.34     13.36 o 
  -2  11   7     2096.74     1947.47     65.36 o 
  -1  11   7       96.03      104.62     15.20 o 
   0  11   7      322.84      354.73     26.60 o 
   1  11   7       97.56      116.65     14.76 o 
  -4  12   7      141.78      167.91     14.97 o 
  -3  12   7      146.55      142.38     11.14 o 
  -2  12   7      151.79      127.83     16.50 o 
  -1  12   7      394.21      388.87     28.44 o 
   0  12   7      114.60      123.62     15.92 o 
   1  12   7      360.15      379.68     26.88 o 
  -3  13   7      355.49      320.51     35.64 o 
  -2  13   7      186.86      169.56     17.96 o 
  -1  13   7      614.45      624.38     35.54 o 
   0  13   7       28.42       34.82      8.44 o 
   1  13   7      589.23      623.04     33.22 o 
  -2  14   7      232.49      247.45     13.03 o 
  -1  14   7      844.44      755.35     37.08 o 
   0  14   7      223.32      229.16     20.29 o 
   1  14   7      858.02      795.45     35.31 o 
  -1  15   7      165.61      179.70     16.15 o 
   0  15   7      295.43      272.95     20.03 o 
   1  15   7      178.31      163.59     13.92 o 
   0   0   8     9212.96     8894.29    110.19 o 
   1   0   8     2285.59     2193.72     29.17 o 
   2   0   8     2248.33     2199.44     50.19 o 
   3   0   8       39.67       40.58      5.69 o 
   4   0   8        7.24       11.40      5.75 o 
   5   0   8      235.12      263.85     23.66 o 
   6   0   8       46.35       41.56      7.93 o 
  -6   1   8       75.65       47.92      8.82 o 
  -5   1   8      591.55      503.88     32.68 o 
  -4   1   8      130.67      131.07     16.13 o 
  -3   1   8     1404.43     1386.10     23.84 o 
  -2   1   8     1272.27     1199.79     35.80 o 
  -1   1   8     1787.27     1901.24     26.47 o 
   0   1   8     6253.44     5860.76     57.30 o 
   1   1   8     1806.67     1943.63     56.58 o 
   2   1   8     1299.62     1316.83     37.74 o 
   3   1   8     1401.03     1390.76     32.56 o 
   4   1   8      122.10       95.91     13.99 o 
   5   1   8      605.89      521.76     32.62 o 
   6   1   8       76.74       55.33      8.55 o 
  -6   2   8      111.29       72.85     10.37 o 
  -5   2   8     1028.90      918.25     43.45 o 
  -4   2   8      108.19      118.52      9.02 o 
  -3   2   8     2013.76     2034.45     29.84 o 
  -2   2   8     4745.04     4797.18     81.69 o 
  -1   2   8     2185.19     2180.34     46.73 o 
   0   2   8        4.93        6.04      1.51 o 
   1   2   8     2172.21     2148.49     30.49 o 
   2   2   8     4610.86     4585.88     80.29 o 
   3   2   8     2009.22     1936.03     54.62 o 
   4   2   8       99.12       82.11     12.58 o 
   5   2   8     1074.19      801.49     39.11 o 
  -6   3   8        4.77       -0.05      2.13 o 
  -5   3   8       76.08       84.29      7.74 o 
  -4   3   8      124.97      119.52      9.13 o 
  -3   3   8      773.65      738.14     27.87 o 
  -2   3   8      419.37      463.02     22.09 o 
  -1   3   8     1802.50     1925.90     44.33 o 
   0   3   8     5651.31     5299.95     62.44 o 
   1   3   8     1869.58     1811.05     28.68 o 
   2   3   8      482.17      520.16     24.21 o 
   3   3   8      786.29      774.45     69.84 o 
   4   3   8      129.82      116.43     14.20 o 
   5   3   8       54.76       29.11      7.74 o 
  -6   4   8       31.48       34.16      6.76 o 
  -5   4   8      132.97      159.27     11.26 o 
  -4   4   8      362.40      349.56     20.08 o 
  -3   4   8      507.88      525.46     14.64 o 
  -2   4   8     2376.07     2345.46     54.30 o 
  -1   4   8     3821.84     3766.97     68.52 o 
   0   4   8     3233.74     3076.14     57.72 o 
   1   4   8     3560.23     3632.35     62.92 o 
   2   4   8     2405.80     2371.54     56.33 o 
   3   4   8      464.35      448.68     78.49 o 
  -5   5   8      251.77      270.27     18.43 o 
  -4   5   8      227.09      232.31     15.60 o 
  -3   5   8      677.10      626.26     19.83 o 
  -2   5   8     1344.50     1313.49     44.29 o 
  -1   5   8      977.47     1016.08     33.40 o 
   0   5   8      359.45      321.72     17.63 o 
   1   5   8     1057.30     1145.66     33.82 o 
   2   5   8     1432.99     1450.05     44.11 o 
  -5   6   8      193.90      175.02     10.33 o 
  -4   6   8      296.42      300.78     14.51 o 
  -3   6   8      953.65      961.33     24.80 o 
  -2   6   8     1638.72     1673.54     67.89 o 
  -1   6   8     1564.80     1628.45     45.17 o 
   0   6   8      214.52      218.19     15.48 o 
   1   6   8     1528.18     1558.34     31.33 o 
   2   6   8     1581.90     1728.57     50.23 o 
  -5   7   8       47.77       53.66      5.61 o 
  -4   7   8      177.57      189.27     11.25 o 
  -3   7   8      339.25      330.26     20.52 o 
  -2   7   8      246.71      243.74     10.30 o 
  -1   7   8     1028.82      971.28     19.83 o 
   0   7   8     3423.95     3499.34     52.20 o 
   1   7   8     1056.72     1019.26     26.30 o 
   2   7   8      265.12      287.57     20.42 o 
  -5   8   8      129.67      124.12      9.46 o 
  -4   8   8      112.93      110.60      9.91 o 
  -3   8   8      168.72      177.98     15.37 o 
  -2   8   8     1151.73     1183.76     29.51 o 
  -1   8   8      804.85      781.20     18.43 o 
   0   8   8     1243.86     1253.59     30.87 o 
   1   8   8      795.25      777.63     24.13 o 
   2   8   8     1036.89     1148.60     42.83 o 
  -5   9   8      113.36      107.62      9.65 o 
  -4   9   8      156.84      166.94     14.37 o 
  -3   9   8      583.90      598.81     28.38 o 
  -2   9   8      450.43      388.15     19.93 o 
  -1   9   8     1036.92     1022.79     43.51 o 
   0   9   8     1810.63     1637.53     54.75 o 
   1   9   8     1027.25     1043.16     43.12 o 
   2   9   8      413.87      376.37     24.66 o 
  -4  10   8      152.33      151.17     10.38 o 
  -3  10   8      889.71      916.95     34.49 o 
  -2  10   8      412.72      433.35     17.96 o 
  -1  10   8     1379.04     1411.36     53.65 o 
   0  10   8       15.45       24.40      7.57 o 
   1  10   8     1267.26     1390.96     51.59 o 
   2  10   8      383.03      427.43     26.84 o 
  -4  11   8      205.30      225.91     11.45 o 
  -3  11   8       47.76       49.85      7.60 o 
  -2  11   8       65.36       66.79     12.07 o 
  -1  11   8      236.78      257.72     23.19 o 
   0  11   8     2085.65     2128.41     67.67 o 
   1  11   8      220.80      220.64     20.55 o 
   2  11   8       69.36       79.91     11.73 o 
  -3  12   8       32.68       43.76      8.97 o 
  -2  12   8      232.40      249.62     22.21 o 
  -1  12   8      744.57      677.36     37.52 o 
   0  12   8      622.44      593.81     34.95 o 
   1  12   8      774.03      755.98     38.06 o 
  -3  13   8       70.90       67.28      9.47 o 
  -2  13   8      222.92      205.63     19.01 o 
  -1  13   8      171.95      166.20     17.94 o 
   0  13   8        2.87        1.44      3.72 o 
   1  13   8      165.17      176.88     17.66 o 
  -2  14   8      223.80      207.40     11.51 o 
  -1  14   8      391.35      368.34     25.09 o 
   0  14   8        0.40       -3.92      3.92 o 
   1  14   8      396.93      409.44     24.58 o 
  -1  15   8      461.33      441.96     24.26 o 
   0  15   8      125.84      122.56     12.89 o 
   1   0   9      320.75      418.24     19.30 o 
   2   0   9        7.77       25.03      5.74 o 
   3   0   9     3666.91     3510.01    162.01 o 
   4   0   9      258.72      243.27     23.04 o 
   5   0   9      593.67      468.08     31.87 o 
   6   0   9        3.81        1.73      2.28 o 
  -6   1   9       41.77       31.81      6.84 o 
  -5   1   9      141.77      121.54     16.19 o 
  -4   1   9      108.17      102.10     14.72 o 
  -3   1   9     1823.35     1871.68     33.43 o 
  -2   1   9     5147.98     4962.43     86.40 o 
  -1   1   9     1988.12     1975.62     45.42 o 
   0   1   9     1326.78     1261.67     22.58 o 
   1   1   9     1959.37     1940.09     44.37 o 
   2   1   9     5092.20     4812.91     84.35 o 
   3   1   9     1918.86     1845.61    152.81 o 
   4   1   9      128.25      112.19     15.94 o 
   5   1   9      124.32       92.13     13.73 o 
   6   1   9       38.43       27.96      5.88 o 
  -6   2   9       13.76       18.03      5.22 o 
  -5   2   9      132.20      138.43     17.20 o 
  -4   2   9       52.02       56.94      7.22 o 
  -3   2   9       79.98      131.48      8.54 o 
  -2   2   9     1363.86     1310.67     39.93 o 
  -1   2   9      639.93      638.02     24.87 o 
   0   2   9    10448.64     9693.06     87.41 o 
   1   2   9      716.25      722.61     22.64 o 
   2   2   9     1307.54     1283.71     39.80 o 
   3   2   9       89.68       80.17     21.26 o 
   4   2   9       44.66       35.05      8.84 o 
   5   2   9      123.81      102.64     13.91 o 
  -6   3   9       53.57       38.13      7.18 o 
  -5   3   9       22.98       23.01      4.50 o 
  -4   3   9      443.58      450.13     21.09 o 
  -3   3   9      592.83      613.48     16.31 o 
  -2   3   9     3368.30     3218.19     37.38 o 
  -1   3   9     1660.55     1701.18     43.42 o 
   0   3   9      177.66      171.31     24.04 o 
   1   3   9     1720.31     1796.67     61.79 o 
   2   3   9     3312.00     3245.16     68.36 o 
   3   3   9      556.27      502.94     44.28 o 
   4   3   9      438.46      337.42     25.91 o 
   5   3   9       17.17        4.83      3.87 o 
  -5   4   9      571.43      575.01     28.53 o 
  -4   4   9      356.81      342.33     23.32 o 
  -3   4   9     1949.38     1904.99     36.68 o 
  -2   4   9      369.01      403.87     12.18 o 
  -1   4   9      300.54      316.13     18.38 o 
   0   4   9     2173.38     2119.19     86.75 o 
   1   4   9      285.19      344.10     12.85 o 
   2   4   9      318.14      379.44     22.02 o 
   3   4   9     1840.21     1293.93     50.02 o 
  -5   5   9      156.51      168.99     10.25 o 
  -4   5   9      277.51      276.26     14.06 o 
  -3   5   9     1100.59     1092.88     27.27 o 
  -2   5   9      899.44      916.71     18.91 o 
  -1   5   9     4617.23     4731.06     84.33 o 
   0   5   9      552.77      605.63     17.37 o 
   1   5   9     4415.72     4648.90     57.79 o 
   2   5   9      885.50      865.59     34.66 o 
  -5   6   9        4.64        7.72      3.05 o 
  -4   6   9      113.41      112.30      8.91 o 
  -3   6   9      166.46      157.98     10.14 o 
  -2   6   9     1132.99     1114.72     54.19 o 
  -1   6   9     1747.31     1646.86     26.20 o 
   0   6   9     6397.41     6178.75     73.42 o 
   1   6   9     1812.55     1691.72     43.44 o 
   2   6   9     1150.56     1197.87     35.38 o 
  -5   7   9       17.55        9.89      4.88 o 
  -4   7   9      279.65      275.98     13.34 o 
  -3   7   9      127.97      129.84     12.83 o 
  -2   7   9     2351.90     2160.08     74.17 o 
  -1   7   9       49.70       60.72      9.42 o 
   0   7   9      926.25      905.58     25.59 o 
   1   7   9       45.75       51.74      6.32 o 
   2   7   9     2413.15     2470.88     65.46 o 
  -5   8   9      267.41      275.66     15.38 o 
  -4   8   9      344.48      352.29     16.73 o 
  -3   8   9      594.54      544.20     27.01 o 
  -2   8   9      286.44      275.35     14.14 o 
  -1   8   9      134.50      124.69      8.99 o 
   0   8   9      828.46      810.55     37.16 o 
   1   8   9      130.08      115.69     14.03 o 
   2   8   9      285.44      306.34     22.40 o 
  -4   9   9      139.61      135.56     10.09 o 
  -3   9   9      622.85      636.54     28.83 o 
  -2   9   9       11.46       11.55      3.27 o 
  -1   9   9      676.77      686.48     21.71 o 
   0   9   9      648.66      727.70     36.74 o 
   1   9   9      685.88      760.37     37.45 o 
   2   9   9       13.56       21.05      7.14 o 
  -4  10   9       17.72       14.91      3.59 o 
  -3  10   9      183.82      154.13     13.68 o 
  -2  10   9      297.39      323.37     15.47 o 
  -1  10   9     1240.59     1119.29     48.08 o 
   0  10   9       22.22       26.65      7.28 o 
   1  10   9     1264.28     1192.62     48.40 o 
   2  10   9      298.37      322.04     23.75 o 
  -4  11   9       49.92       56.73      5.86 o 
  -3  11   9      176.08      163.89     13.21 o 
  -2  11   9     1651.56     1591.28     57.54 o 
  -1  11   9      643.74      607.00     35.68 o 
   0  11   9     1155.94     1159.70     49.24 o 
   1  11   9      660.37      629.57     35.22 o 
   2  11   9     1731.71     1759.53     55.90 o 
  -3  12   9      170.17      186.79     17.27 o 
  -2  12   9       74.25       69.72     11.83 o 
  -1  12   9      197.17      182.63     19.15 o 
   0  12   9      225.79      247.15     22.30 o 
   1  12   9      211.42      201.76     19.32 o 
  -3  13   9      148.87      165.73     14.05 o 
  -2  13   9      118.06       97.15     12.39 o 
  -1  13   9      415.80      381.99     26.71 o 
   0  13   9        0.84        0.21      3.65 o 
   1  13   9      408.62      421.45     26.32 o 
  -2  14   9      197.56      182.07     15.04 o 
  -1  14   9      571.41      542.28     29.25 o 
   0  14   9      113.00      120.98     13.89 o 
   1  14   9      563.38      555.84     27.71 o 
   0   0  10      891.02     1022.26     29.93 o 
   1   0  10     1887.18     1696.08     43.46 o 
   2   0  10       36.55       44.13      7.48 o 
   3   0  10      436.40      342.97     27.55 o 
   4   0  10      778.69      566.57     36.64 o 
   5   0  10      278.58      212.00     21.26 o 
  -5   1  10      176.34      130.20     16.86 o 
  -4   1  10        7.91        6.08      4.49 o 
  -3   1  10     1217.98     1158.29     63.82 o 
  -2   1  10     1059.54     1117.85     24.28 o 
  -1   1  10      388.83      401.12     20.40 o 
   0   1  10     5281.55     5001.99     55.37 o 
   1   1  10      378.80      417.32     20.53 o 
   2   1  10     1085.55     1125.13     37.86 o 
   3   1  10     1262.76      918.79     45.53 o 
   4   1  10        5.20       -3.04      4.15 o 
   5   1  10      193.76      138.99     16.87 o 
  -5   2  10      122.64       96.64     14.14 o 
  -4   2  10      113.50      138.44      9.94 o 
  -3   2  10      451.66      480.48     18.02 o 
  -2   2  10     2869.71     2797.99     34.76 o 
  -1   2  10     1913.21     1796.02     46.04 o 
   0   2  10        8.13        5.95      1.63 o 
   1   2  10     1971.53     1895.71     47.00 o 
   2   2  10     2977.48     2964.85     65.56 o 
   3   2  10      464.87      274.92     24.47 o 
   4   2  10       97.50       82.64     14.05 o 
   5   2  10      118.89       67.53     11.76 o 
  -5   3  10      137.85      138.07     16.08 o 
  -4   3  10      247.92      241.21     13.47 o 
  -3   3  10      267.47      284.88     13.90 o 
  -2   3  10      691.97      745.57     17.15 o 
  -1   3  10      123.01      108.96     10.81 o 
   0   3  10     8804.56     8312.58     81.36 o 
   1   3  10      120.63       99.50     10.42 o 
   2   3  10      647.70      700.96     30.38 o 
   3   3  10      301.48      202.50     20.71 o 
   4   3  10      265.64      159.64     18.45 o 
   5   3  10      149.53      119.50     14.08 o 
  -5   4  10      115.62      154.23      9.62 o 
  -4   4  10      153.54      152.02     10.48 o 
  -3   4  10      400.05      392.44     16.34 o 
  -2   4  10     1655.85     1648.72     26.70 o 
  -1   4  10     1524.83     1516.97     28.75 o 
   0   4  10     4583.55     4737.72     69.74 o 
   1   4  10     1640.14     1692.28     46.09 o 
   2   4  10     1601.50     1627.57     48.62 o 
   3   4  10      404.69      266.08     23.54 o 
   4   4  10      173.59      133.11     15.65 o 
  -5   5  10      303.09      297.49     13.02 o 
  -4   5  10      133.68      136.14      9.79 o 
  -3   5  10     1515.77     1463.34     32.51 o 
  -2   5  10     1585.56     1572.33     31.86 o 
  -1   5  10      870.36      858.23     18.44 o 
   0   5  10     3481.91     3424.84     37.85 o 
   1   5  10      815.58      811.80     46.58 o 
   3   5  10     1558.46     1611.60     51.65 o 
  -5   6  10       76.87       72.57      6.31 o 
  -4   6  10       77.80       76.62     10.45 o 
  -3   6  10      666.32      659.04     21.11 o 
  -2   6  10     1203.74     1194.96     37.87 o 
  -1   6  10     1780.28     1759.77     28.20 o 
   0   6  10      112.04      120.12      5.89 o 
   1   6  10     1776.80     1751.41     29.10 o 
   2   6  10     1229.97     1325.14     47.74 o 
  -5   7  10       91.00       82.93     14.21 o 
  -4   7  10      188.64      187.33     12.89 o 
  -3   7  10       72.11       75.90     10.15 o 
  -2   7  10      241.26      267.05     13.76 o 
  -1   7  10      629.22      552.18     18.98 o 
   0   7  10     4337.42     4185.27     57.39 o 
   1   7  10      662.95      596.77     31.96 o 
   2   7  10      262.66      296.22     22.38 o 
  -4   8  10       61.61       53.62      6.45 o 
  -3   8  10      167.37      147.80     13.81 o 
  -2   8  10      931.94      878.14     25.77 o 
  -1   8  10      763.22      781.26     23.19 o 
   0   8  10     1120.30     1156.00     45.99 o 
   1   8  10      716.92      727.61     36.45 o 
   2   8  10      957.43     1013.62     42.56 o 
  -4   9  10      338.95      338.60     15.03 o 
  -3   9  10      196.55      204.24     16.02 o 
  -2   9  10     1354.86     1288.90     37.23 o 
  -1   9  10      347.86      351.96     23.14 o 
   0   9  10      602.89      601.03     34.10 o 
   1   9  10      288.60      321.14     24.62 o 
   2   9  10     1323.74     1312.98     49.35 o 
  -4  10  10      139.49      154.96      9.41 o 
  -3  10  10      323.21      333.94     19.62 o 
  -2  10  10       38.32       43.40      5.84 o 
  -1  10  10     1654.21     1647.15     59.17 o 
   0  10  10      332.39      317.49     25.27 o 
   1  10  10     1612.07     1650.04     58.20 o 
   2  10  10       45.32       62.41     10.85 o 
  -3  11  10       13.51       12.60      3.96 o 
  -2  11  10        7.13        9.99      5.16 o 
  -1  11  10      907.50      854.25     42.00 o 
   0  11  10      778.66      791.40     40.45 o 
   1  11  10      872.99      877.11     41.47 o 
   2  11  10        9.82        7.04      4.48 o 
  -3  12  10      269.99      281.87     20.11 o 
  -2  12  10      594.84      577.17     31.75 o 
  -1  12  10      130.16      124.11     15.33 o 
   0  12  10      400.15      376.41     27.14 o 
   1  12  10      125.91      131.55     15.67 o 
   2  12  10      563.62      583.10     28.92 o 
  -2  13  10      411.61      350.76     22.51 o 
  -1  13  10      131.98      107.49     13.60 o 
   0  13  10       46.98       46.02      9.14 o 
   1  13  10      132.57      141.68     14.99 o 
  -1  14  10      226.31      213.58     17.24 o 
   0  14  10      181.25      159.04     15.18 o 
   1  14  10      232.53      208.50     16.05 o 
   1   0  11      587.03      623.26     26.39 o 
   2   0  11        2.31        0.71      1.63 o 
   3   0  11     2153.19     1693.21     64.57 o 
   4   0  11       78.49       52.85     11.80 o 
   5   0  11      561.31      324.20     25.66 o 
  -5   1  11       13.29       17.30      7.00 o 
  -4   1  11      230.75      209.86     22.30 o 
  -3   1  11      702.74      685.69     66.03 o 
  -2   1  11     1823.19     1861.17     27.91 o 
  -1   1  11     3114.76     3135.91     48.55 o 
   0   1  11      640.85      672.86     17.87 o 
   1   1  11     3203.66     3229.92     66.00 o 
   2   1  11     1774.17     1738.48     25.93 o 
   3   1  11      740.13      436.97     32.20 o 
   4   1  11      258.18      168.46     20.22 o 
   5   1  11        7.61        8.44      5.26 o 
  -5   2  11       33.66       28.70      7.98 o 
  -4   2  11      350.38      382.69     25.63 o 
  -3   2  11      105.64      108.59      8.75 o 
  -2   2  11     1376.81     1361.29     23.79 o 
  -1   2  11      570.45      587.96     14.30 o 
   0   2  11    15942.12    14999.46    128.74 o 
   1   2  11      546.73      520.93     24.26 o 
   2   2  11     1403.47     1298.85     57.31 o 
   3   2  11      115.59       69.50     13.02 o 
   4   2  11      350.51      176.49     20.57 o 
   5   2  11       35.19       22.70      6.52 o 
  -5   3  11       30.76       40.80      8.82 o 
  -4   3  11      303.01      282.06     14.22 o 
  -3   3  11      934.96      916.29     25.97 o 
  -2   3  11     2778.69     2737.18     36.42 o 
  -1   3  11      400.75      410.10     12.19 o 
   0   3  11      543.79      529.14     13.43 o 
   1   3  11      397.16      405.14     14.70 o 
   2   3  11     2760.57     2730.60     65.49 o 
   3   3  11      925.86      551.05     35.72 o 
   4   3  11      304.69      193.17     20.43 o 
   5   3  11       34.26       36.80      7.53 o 
  -5   4  11      237.05      238.74     11.30 o 
  -4   4  11      183.14      196.42     11.78 o 
  -3   4  11     1899.07     1840.04     37.56 o 
  -2   4  11      212.40      234.44     15.08 o 
  -1   4  11       76.26       69.05      7.34 o 
   0   4  11      810.03      864.23     15.25 o 
   1   4  11       75.19       75.51      6.37 o 
   3   4  11     1899.08     1433.18     57.07 o 
   4   4  11      169.46      117.12     14.88 o 
  -5   5  11      125.23      138.31      8.34 o 
  -4   5  11       15.32       26.37      5.02 o 
  -3   5  11     1233.02     1222.16     29.90 o 
  -2   5  11      119.26      131.48      9.09 o 
  -1   5  11     2024.55     1999.21     30.20 o 
   0   5  11       24.25       28.32      3.53 o 
   1   5  11     2054.40     2203.65     56.40 o 
   3   5  11     1202.06     1250.67     46.62 o 
  -5   6  11        4.31        7.09      2.40 o 
  -4   6  11       13.66       15.88      3.92 o 
  -3   6  11       52.24       59.24      6.47 o 
  -2   6  11      938.28      887.71     32.92 o 
  -1   6  11      679.11      638.75     28.20 o 
   0   6  11     2683.66     2708.95     46.61 o 
   1   6  11      666.85      606.72     32.07 o 
   2   6  11      879.67      909.77     40.32 o 
   3   6  11       45.05       47.25      9.17 o 
  -4   7  11       93.34       92.17     10.18 o 
  -3   7  11       23.60       28.43      6.25 o 
  -2   7  11     1284.31     1254.03     40.17 o 
  -1   7  11      272.48      271.26     13.47 o 
   0   7  11      287.31      278.46     13.46 o 
   1   7  11      304.37      299.96     23.39 o 
   2   7  11     1219.17     1262.11     48.42 o 
  -4   8  11      264.60      271.39     13.39 o 
  -3   8  11      816.07      762.11     30.93 o 
  -2   8  11       96.66      112.36      9.23 o 
  -1   8  11      425.37      416.55     17.08 o 
   0   8  11      208.82      202.18     19.71 o 
   1   8  11      419.38      420.84     28.12 o 
   2   8  11      105.14      110.73     14.11 o 
  -4   9  11       67.30       70.31      6.54 o 
  -3   9  11      693.12      683.28     28.68 o 
  -2   9  11       79.11       70.94      7.26 o 
  -1   9  11      493.72      516.27     18.97 o 
   0   9  11        7.51        4.52      4.63 o 
   1   9  11      529.64      551.75     32.89 o 
   2   9  11       80.41       81.27     12.25 o 
  -4  10  11        4.92       11.99      3.55 o 
  -3  10  11        4.87        6.82      3.92 o 
  -2  10  11      275.38      282.01     13.93 o 
  -1  10  11     1152.15     1050.12     46.72 o 
   0  10  11     1449.70     1441.94     55.21 o 
   1  10  11     1221.15     1180.95     48.72 o 
   2  10  11      277.41      285.16     22.25 o 
  -3  11  11       54.78       46.71      6.28 o 
  -2  11  11      477.72      456.68     28.48 o 
  -1  11  11       44.06       46.59     10.10 o 
   0  11  11      365.39      380.80     27.66 o 
   1  11  11       49.84       49.37     10.09 o 
   2  11  11      526.27      506.09     28.34 o 
  -3  12  11       55.25       57.73      8.65 o 
  -2  12  11      187.54      162.06     15.72 o 
  -1  12  11      166.03      158.47     16.89 o 
   0  12  11      218.17      210.41     19.80 o 
   1  12  11      165.94      162.43     16.74 o 
   2  12  11      199.81      183.69     15.57 o 
  -1  13  11      219.48      216.18     18.32 o 
   0  13  11       36.01       24.16      6.66 o 
   1  13  11      216.71      219.15     17.75 o 
   0  14  11       25.92       19.23      5.37 o 
   0   0  12      664.95      649.01     25.88 o 
   1   0  12      464.44      423.93     16.21 o 
   2   0  12      101.10       92.53      8.08 o 
   3   0  12      160.01      120.97     17.78 o 
   4   0  12      315.34      195.03     21.95 o 
   5   0  12      272.01      200.85     19.33 o 
  -5   1  12       63.22       29.56      8.18 o 
  -4   1  12       17.71        6.95      5.19 o 
  -3   1  12     1174.98     1225.67     30.34 o 
  -2   1  12      513.18      475.41     20.18 o 
  -1   1  12       66.60       67.08      4.96 o 
   0   1  12     5849.38     5482.31     52.45 o 
   1   1  12       65.62       75.99      6.63 o 
   2   1  12      522.61      462.59     15.60 o 
   3   1  12     1157.72      863.86     46.88 o 
   4   1  12       19.65        7.54      5.78 o 
   5   1  12       63.81       40.74      8.90 o 
  -5   2  12       53.97       53.72     10.28 o 
  -4   2  12        6.99       13.88      3.51 o 
  -3   2  12      453.37      483.55     18.87 o 
  -2   2  12     1437.17     1413.23     29.98 o 
  -1   2  12      579.60      548.82     14.48 o 
   0   2  12      280.04      303.79     10.43 o 
   1   2  12      539.61      521.81     23.39 o 
   2   2  12     1443.87     1326.14     44.17 o 
   3   2  12      466.37      304.18     27.28 o 
   4   2  12        5.71       -0.48      4.45 o 
   5   2  12       53.83       30.13      7.29 o 
  -5   3  12      195.09      180.03     16.85 o 
  -4   3  12       34.00       41.02      7.56 o 
  -3   3  12     1444.71     1430.74     33.39 o 
  -2   3  12      118.44      113.63      8.74 o 
  -1   3  12       30.24       26.39      3.49 o 
   0   3  12     2507.11     2300.12     72.59 o 
   1   3  12       42.40       40.92      5.04 o 
   2   3  12      107.23       97.92     11.80 o 
   3   3  12     1528.94     1034.40     50.24 o 
   4   3  12       38.20       26.77      7.68 o 
   5   3  12      200.11      147.32     14.18 o 
  -5   4  12      127.11      142.35      8.11 o 
  -4   4  12      424.61      405.85     16.59 o 
  -3   4  12       41.05       45.73      6.04 o 
  -2   4  12      369.02      348.80     15.07 o 
  -1   4  12      610.98      609.65     16.07 o 
   0   4  12      732.50      773.63     22.16 o 
   1   4  12      587.77      591.66     19.08 o 
   3   4  12       34.75       35.83      9.48 o 
   4   4  12      415.76      294.99     23.32 o 
  -5   5  12      117.78      120.74      7.25 o 
  -4   5  12      166.12      171.04     10.50 o 
  -3   5  12      602.14      637.81     21.44 o 
  -2   5  12      498.64      493.60     35.40 o 
  -1   5  12      257.55      269.90     19.97 o 
   0   5  12     2891.22     2668.03     46.85 o 
   1   5  12      236.69      241.76     20.47 o 
   3   5  12      632.15      645.26     61.77 o 
  -4   6  12       39.63       44.55      5.31 o 
  -3   6  12      484.58      470.34     17.85 o 
  -2   6  12     1076.75     1036.22     36.16 o 
  -1   6  12      461.59      470.83     17.86 o 
   0   6  12     1691.93     1716.44     56.43 o 
   1   6  12      519.38      537.43     31.44 o 
   2   6  12     1168.36     1182.05     47.35 o 
   3   6  12      510.60      549.56     30.34 o 
  -4   7  12      152.67      174.90     13.16 o 
  -3   7  12      204.24      220.86     16.48 o 
  -2   7  12       63.95       63.02      9.13 o 
  -1   7  12      622.24      590.94     20.53 o 
   0   7  12     3968.52     4013.90     93.46 o 
   1   7  12      607.87      581.39     33.33 o 
   2   7  12       51.17       52.25      9.99 o 
   3   7  12      228.36      276.48     21.16 o 
  -4   8  12       43.40       46.91      6.73 o 
  -3   8  12       60.16       45.07      7.70 o 
  -2   8  12      651.86      694.86     29.30 o 
  -1   8  12      777.53      758.50     23.29 o 
   0   8  12      394.40      406.24     28.20 o 
   1   8  12      837.00      921.28     42.84 o 
   2   8  12      612.55      645.40     34.81 o 
  -4   9  12      185.84      187.39     12.24 o 
  -3   9  12      322.31      318.19     18.40 o 
  -2   9  12      481.75      418.64     17.20 o 
  -1   9  12      572.22      537.30     19.29 o 
   0   9  12      124.76      119.59     15.79 o 
   1   9  12      570.18      582.53     33.97 o 
   2   9  12      466.57      437.78     28.12 o 
  -3  10  12      283.66      315.92     17.03 o 
  -2  10  12      771.25      741.55     22.00 o 
  -1  10  12      586.69      659.75     36.02 o 
   0  10  12      198.81      175.27     18.65 o 
   1  10  12      596.38      643.88     35.37 o 
   2  10  12      744.14      757.16     35.77 o 
  -3  11  12       50.52       48.62      5.95 o 
  -2  11  12       60.77       58.66      9.70 o 
  -1  11  12      351.00      387.19     26.84 o 
   0  11  12      632.10      648.33     35.34 o 
   1  11  12      345.07      381.70     26.21 o 
   2  11  12       65.64       59.91      9.80 o 
  -2  12  12      192.95      167.77     15.09 o 
  -1  12  12       71.33       62.13     10.17 o 
   0  12  12       82.13       73.54     11.29 o 
   1  12  12       73.40       79.79     11.29 o 
   2  12  12      193.51      180.08     14.59 o 
  -1  13  12       76.47       71.99     10.07 o 
   0  13  12      117.92      108.25     12.41 o 
   1  13  12       74.33       77.25      9.93 o 
   1   0  13        5.17        7.12      2.46 o 
   2   0  13      364.82      360.60     14.49 o 
   3   0  13     2245.33     1932.00     71.87 o 
   4   0  13      131.27       72.61     13.55 o 
   5   0  13      371.63      298.84     22.02 o 
  -5   1  13       69.11       71.82     11.01 o 
  -4   1  13      165.54      126.35     16.92 o 
  -3   1  13      199.05      205.42     12.22 o 
  -2   1  13      712.67      715.45     21.09 o 
  -1   1  13      697.82      669.85     21.57 o 
   0   1  13       78.51       75.38     15.48 o 
   1   1  13      676.12      716.22     17.97 o 
   2   1  13      752.10      784.73     34.63 o 
   3   1  13      171.27      154.10     20.12 o 
   4   1  13      153.12      103.97     15.64 o 
   5   1  13       63.26       65.38     10.41 o 
  -5   2  13        1.89        2.69      4.25 o 
  -4   2  13       13.36       19.69      3.55 o 
  -3   2  13       85.05       85.36      8.05 o 
  -2   2  13      592.02      549.12     24.06 o 
  -1   2  13      294.44      287.03     13.03 o 
   0   2  13     4553.55     4356.49     69.25 o 
   1   2  13      320.73      306.04     19.61 o 
   2   2  13      579.92      541.21     28.69 o 
   3   2  13       70.23       77.46     14.04 o 
   4   2  13       10.29        6.34      4.82 o 
   5   2  13        2.10        4.66      3.55 o 
  -5   3  13       41.93       48.19      8.48 o 
  -4   3  13       16.16       11.79      2.73 o 
  -3   3  13        7.62        5.74      3.38 o 
  -2   3  13      881.22      861.89     24.36 o 
  -1   3  13     1209.07     1163.27     23.08 o 
   0   3  13        3.36        2.79      1.94 o 
   1   3  13     1250.83     1188.77     39.61 o 
   2   3  13      879.47      940.23     38.03 o 
   3   3  13        5.45       16.50      8.03 o 
   4   3  13        9.55       12.57      5.19 o 
  -5   4  13      185.68      170.87     14.22 o 
  -4   4  13       41.59       41.32      5.20 o 
  -3   4  13     1337.86     1390.22     36.80 o 
  -2   4  13      385.75      395.35     42.12 o 
  -1   4  13       45.14       66.26      6.62 o 
   0   4  13        0.34        7.43      3.29 o 
   1   4  13       36.41       60.05      8.56 o 
   2   4  13      395.66      433.18     25.50 o 
   3   4  13     1271.41     1145.75     51.52 o 
   4   4  13       44.54       34.33      7.26 o 
  -4   5  13       49.11       54.32      5.73 o 
  -3   5  13      426.47      413.01     16.82 o 
  -2   5  13      346.06      368.07     29.11 o 
  -1   5  13      781.69      793.03     23.43 o 
   0   5  13       18.04       23.69      7.18 o 
   1   5  13      766.19      767.76     38.20 o 
   2   5  13      330.69      332.90     25.09 o 
   3   5  13      402.01      389.39     24.41 o 
  -4   6  13       31.17       25.86      3.82 o 
  -3   6  13        4.25        6.99      2.68 o 
  -2   6  13      471.53      461.64     23.62 o 
  -1   6  13      563.88      552.99     19.75 o 
   0   6  13     2193.84     2242.12     67.12 o 
   1   6  13      588.97      549.69     32.64 o 
   2   6  13      493.19      531.98     31.85 o 
   3   6  13        7.23        5.09      3.38 o 
  -4   7  13       27.38       27.50      5.11 o 
  -3   7  13       28.16       33.09      6.35 o 
  -2   7  13     1171.58     1157.66     38.30 o 
  -1   7  13       24.37       31.35     11.90 o 
   0   7  13        1.07        4.03      3.89 o 
   1   7  13       11.72        1.45      4.46 o 
   2   7  13     1183.59     1239.77     49.11 o 
   3   7  13       26.37       37.49      8.18 o 
  -4   8  13      161.26      175.12     11.67 o 
  -3   8  13      505.33      519.93     23.71 o 
  -2   8  13       31.22       35.83      7.07 o 
  -1   8  13       15.97       12.35      9.86 o 
   0   8  13        5.16       -0.96      5.93 o 
   1   8  13       22.83       21.40      7.10 o 
   2   8  13       46.48       41.76      9.45 o 
   3   8  13      491.92      570.50     28.75 o 
  -3   9  13      280.84      244.76     15.32 o 
  -2   9  13       49.92       61.78      8.24 o 
  -1   9  13      565.76      572.34     33.48 o 
   0   9  13       86.53       80.53     12.71 o 
   1   9  13      532.52      550.78     32.86 o 
   2   9  13       47.43       53.60      9.99 o 
  -3  10  13       23.43       36.66      5.46 o 
  -2  10  13      177.87      184.63     12.94 o 
  -1  10  13      530.18      516.23     31.06 o 
   0  10  13      914.73      939.46     42.99 o 
   1  10  13      520.81      550.46     32.01 o 
   2  10  13      187.69      213.25     18.19 o 
  -1  11  13       60.20       62.79     10.46 o 
   0  11  13      104.37      139.92     16.13 o 
   1  11  13       57.89       64.46     10.92 o 
   2  11  13      409.76      412.68     23.47 o 
  -1  12  13       12.13       13.74      5.01 o 
   0  12  13      121.44      126.31     14.13 o 
   1  12  13       11.80        3.82      2.98 o 
   0  13  13      179.60      164.78     14.15 o 
   0   0  14      123.83      123.72     13.68 o 
   1   0  14      397.75      364.32     16.46 o 
   2   0  14      104.38      101.65     12.92 o 
   3   0  14       28.60       27.90      9.08 o 
   4   0  14       76.03       47.83     10.14 o 
   5   0  14       63.16       74.43     10.00 o 
  -5   1  14      105.10       89.48     11.05 o 
  -4   1  14       19.78       10.90      6.73 o 
  -3   1  14      596.85      603.70     20.76 o 
  -2   1  14      591.11      601.17     31.65 o 
  -1   1  14      149.90      143.35     14.83 o 
   0   1  14      806.45      782.25     34.49 o 
   1   1  14      148.56      150.49     10.49 o 
   2   1  14      554.79      550.15     29.82 o 
   3   1  14      575.46      609.25     39.76 o 
   4   1  14       18.32        3.86      3.49 o 
   5   1  14      104.73       97.53     11.18 o 
  -5   2  14        9.72       20.95      5.46 o 
  -4   2  14       10.90        9.02      5.30 o 
  -3   2  14       54.65       58.67      6.56 o 
  -2   2  14      745.98      746.21     28.79 o 
  -1   2  14      718.49      705.06     33.63 o 
   0   2  14       28.90       44.60      8.52 o 
   1   2  14      737.14      733.40     23.38 o 
   2   2  14      696.10      758.20     35.11 o 
   3   2  14       62.32       93.11     15.50 o 
   4   2  14       11.07       13.74      5.39 o 
  -4   3  14       40.02       34.89      4.63 o 
  -3   3  14      339.63      370.12     16.16 o 
  -2   3  14      659.66      639.92     53.03 o 
  -1   3  14      703.06      680.45     33.12 o 
   0   3  14     2957.19     2858.47     70.41 o 
   1   3  14      698.53      654.81     30.19 o 
   2   3  14      667.21      698.39     33.42 o 
   3   3  14      347.43      360.80     29.52 o 
   4   3  14       41.96       40.51      8.68 o 
  -4   4  14      227.90      216.64     10.88 o 
  -3   4  14       94.06       86.70      7.97 o 
  -2   4  14      234.82      228.62     21.03 o 
  -1   4  14      499.01      500.87     29.03 o 
   0   4  14        0.31        9.53      5.64 o 
   2   4  14      239.94      252.77     19.81 o 
   3   4  14       96.70       84.23     14.07 o 
   4   4  14      215.53      187.68     16.76 o 
  -4   5  14      108.75       98.09      7.17 o 
  -3   5  14      486.10      512.14     18.24 o 
  -2   5  14      703.52      715.13     54.40 o 
  -1   5  14       96.45       82.57      7.69 o 
   0   5  14      875.28      917.72     41.88 o 
   1   5  14       89.09       83.80     13.25 o 
   2   5  14      651.92      656.18     35.89 o 
   3   5  14      464.27      489.52     37.34 o 
  -4   6  14       34.57       42.64      4.55 o 
  -3   6  14      176.69      169.04     13.45 o 
  -2   6  14      860.85      912.08     33.09 o 
  -1   6  14     1223.48     1224.40     30.13 o 
   0   6  14      754.59      711.06     37.38 o 
   1   6  14     1194.98     1243.79     50.69 o 
   2   6  14      855.73      891.02     41.61 o 
   3   6  14      202.90      212.76     18.59 o 
  -4   7  14       30.61       24.87      4.50 o 
  -3   7  14      336.47      334.17     18.53 o 
  -2   7  14      193.07      179.96     14.24 o 
  -1   7  14      247.79      284.76     23.22 o 
   0   7  14     1140.46     1210.19     49.85 o 
   1   7  14      218.39      206.32     20.51 o 
   2   7  14      210.91      217.93     20.21 o 
   3   7  14      323.81      369.44     23.28 o 
  -3   8  14       79.90       76.12      8.66 o 
  -2   8  14      129.33      131.63     11.90 o 
  -1   8  14       89.92      110.44     14.66 o 
   0   8  14       84.83       83.40     13.32 o 
   1   8  14       99.48       92.49     13.62 o 
   2   8  14      135.01      119.14     14.51 o 
   3   8  14       87.26       90.42     11.18 o 
  -3   9  14      198.77      226.18     13.56 o 
  -2   9  14      410.21      379.05     19.08 o 
  -1   9  14      104.50      110.69     14.54 o 
   0   9  14      418.96      404.52     27.72 o 
   1   9  14      102.36      101.93     13.99 o 
   2   9  14      407.65      427.49     26.24 o 
  -1  10  14      328.48      364.81     24.82 o 
   0  10  14      349.32      344.49     24.95 o 
   1  10  14      317.54      335.77     24.04 o 
   2  10  14      142.20      154.40     14.87 o 
  -1  11  14      531.48      518.72     27.75 o 
   0  11  14      550.18      556.07     30.20 o 
   1  11  14      522.26      507.79     27.75 o 
   2  11  14        5.86       12.03      4.32 o 
  -1  12  14        8.28       11.13      4.05 o 
   0  12  14       40.94       36.01      7.10 o 
   1  12  14        6.90        4.13      2.47 o 
   1   0  15      205.67      201.60     12.52 o 
   2   0  15     1155.68     1079.38     43.31 o 
   3   0  15      374.58      406.44     31.07 o 
   4   0  15       36.44       27.76      7.62 o 
  -4   1  15       71.09       74.05     11.80 o 
  -3   1  15       51.67       48.53     10.91 o 
  -2   1  15      214.24      236.45     13.29 o 
  -1   1  15      817.09      793.34     25.48 o 
   0   1  15      115.06      122.03      9.90 o 
   1   1  15      771.66      752.62     24.53 o 
   2   1  15      200.73      215.56     18.75 o 
   3   1  15       56.53       71.25     13.49 o 
   4   1  15       74.25       77.61     12.06 o 
  -4   2  15        1.12       -4.21      4.21 o 
  -3   2  15      127.55      157.23     18.38 o 
  -2   2  15      505.12      555.56     33.11 o 
  -1   2  15      197.46      200.82     18.47 o 
   0   2  15     2384.45     2419.19     65.47 o 
   1   2  15      218.86      215.54     12.84 o 
   2   2  15      521.22      594.94     31.18 o 
   3   2  15      143.89      174.77     20.30 o 
   4   2  15        1.06        2.31      3.71 o 
  -4   3  15       61.09       51.40      9.04 o 
  -3   3  15       91.88       70.31      6.95 o 
  -2   3  15      548.78      607.45     33.57 o 
   0   3  15       90.05       98.50     12.89 o 
   1   3  15      647.72      686.71     23.17 o 
   2   3  15      567.36      606.13     31.23 o 
   3   3  15       98.69       98.18     15.17 o 
   4   3  15       67.72       68.34     10.40 o 
  -4   4  15       94.15       74.85     11.40 o 
  -3   4  15      775.92      799.19     23.27 o 
  -2   4  15      386.46      411.55     36.67 o 
  -1   4  15       11.44       20.97      7.03 o 
   0   4  15       62.44       74.65     12.37 o 
   2   4  15      410.34      467.96     27.11 o 
   3   4  15      783.14      814.66     27.66 o 
   4   4  15       82.58       76.97      9.94 o 
  -4   5  15      108.63      101.65      6.59 o 
  -3   5  15      215.95      199.31     10.75 o 
  -2   5  15      156.59      193.09     20.96 o 
  -1   5  15      428.40      443.64     27.90 o 
   0   5  15      774.21      732.60     37.67 o 
   1   5  15      394.95      407.95     28.68 o 
   2   5  15      157.03      188.85     16.02 o 
   3   5  15      198.05      189.19     12.40 o 
  -4   6  15        5.98        6.32      2.50 o 
  -3   6  15       46.91       35.94      6.04 o 
  -2   6  15      728.01      666.12     27.37 o 
  -1   6  15      338.32      337.24     24.50 o 
   0   6  15     2834.24     3032.58     80.57 o 
   1   6  15      376.65      361.26     26.78 o 
   2   6  15      733.38      739.96     37.48 o 
   3   6  15       55.65       54.89      9.68 o 
  -3   7  15      137.43      109.87      9.99 o 
  -2   7  15       79.57       74.95      9.09 o 
  -1   7  15      204.46      207.13     19.32 o 
   0   7  15        4.72        8.90      6.15 o 
   1   7  15      193.80      225.80     21.06 o 
   2   7  15       67.77       83.42     12.73 o 
   3   7  15      148.64      162.47     14.72 o 
  -3   8  15      186.93      200.32     12.66 o 
  -1   8  15      170.58      162.38     16.83 o 
   0   8  15       86.15      110.74     14.69 o 
   1   8  15      170.20      187.55     18.63 o 
   2   8  15      318.67      330.71     23.31 o 
   3   8  15      175.97      189.05     14.78 o 
  -1   9  15      169.83      167.17     16.58 o 
   0   9  15      145.01      122.85     14.99 o 
   1   9  15      171.72      189.89     18.24 o 
   2   9  15       12.80       21.70      5.88 o 
  -1  10  15      261.18      256.93     19.48 o 
   0  10  15      409.93      424.54     26.28 o 
   1  10  15      271.45      267.96     20.34 o 
   2  10  15      447.47      455.47     23.65 o 
  -1  11  15       91.11       85.84     10.37 o 
   0  11  15      157.60      142.06     14.28 o 
   1  11  15      101.66      117.03     12.44 o 
   0   0  16      101.48      117.05     13.84 o 
   1   0  16      672.97      655.30     44.63 o 
   2   0  16       26.70       36.67      8.17 o 
   3   0  16      166.25      171.40     19.02 o 
   4   0  16      313.10      316.98     22.03 o 
  -4   1  16        6.34        7.56      3.96 o 
  -3   1  16      299.00      349.34     26.59 o 
  -2   1  16      214.62      242.18     13.86 o 
  -1   1  16       51.46       52.30      6.63 o 
   0   1  16     1357.19     1389.15     34.86 o 
   1   1  16       62.25       56.51      6.84 o 
   2   1  16      236.45      240.31     19.94 o 
   3   1  16      311.98      394.90     29.16 o 
   4   1  16        7.85        4.95      2.67 o 
  -4   2  16       14.80       17.93      5.29 o 
  -3   2  16       21.38       27.66      7.98 o 
  -2   2  16      381.52      451.96     30.93 o 
  -1   2  16      319.45      308.22     16.05 o 
   0   2  16      184.67      185.25     13.34 o 
   1   2  16      329.64      324.23     16.12 o 
   2   2  16      393.48      448.38     26.91 o 
   3   2  16       23.89       44.01     10.13 o 
   4   2  16       16.09       16.97      5.81 o 
  -4   3  16       11.99        9.47      4.10 o 
  -3   3  16      363.94      408.04     26.28 o 
  -2   3  16      126.21      138.45     15.79 o 
   0   3  16     1854.69     1892.23     43.61 o 
   1   3  16      428.04      428.37     22.61 o 
   2   3  16      130.91      127.82     14.10 o 
   3   3  16      359.73      405.26     28.15 o 
   4   3  16       15.12       18.04      5.01 o 
  -3   4  16       61.36       54.13      9.04 o 
  -2   4  16        0.50        8.84      4.76 o 
   0   4  16        6.28       10.92      5.55 o 
   1   4  16      137.17      136.91     11.15 o 
   2   4  16        0.29        0.50      2.78 o 
   3   4  16       67.31       70.85     11.63 o 
  -3   5  16      200.17      211.80     15.91 o 
  -1   5  16       21.30       16.16      6.20 o 
   0   5  16      129.00      131.36     15.70 o 
   1   5  16       18.56        4.76      4.85 o 
   2   5  16      553.81      622.74     22.25 o 
   3   5  16      179.88      186.18     11.45 o 
  -1   6  16      251.38      290.60     21.99 o 
   0   6  16      245.07      246.49     21.47 o 
   1   6  16      275.57      289.06     23.57 o 
   2   6  16       98.58      120.80      9.75 o 
   3   6  16       42.07       42.01      7.80 o 
  -1   7  16      563.55      568.48     30.57 o 
   0   7  16      418.36      419.73     27.73 o 
   1   7  16      563.45      574.81     32.42 o 
   2   7  16        9.50        5.80      4.22 o 
   3   7  16      196.08      205.68     15.33 o 
  -1   8  16       53.82       63.15     10.03 o 
   0   8  16      145.61      153.64     16.36 o 
   1   8  16       54.94       71.41     11.25 o 
   2   8  16      176.55      172.04     15.87 o 
  -1   9  16       85.04       73.08     10.17 o 
   0   9  16       98.17       96.28     12.46 o 
   1   9  16       84.71       87.55     11.72 o 
   2   9  16      385.45      385.22     21.99 o 
  -1  10  16      238.26      210.72     15.79 o 
   0  10  16      206.64      177.20     15.66 o 
   1  10  16      222.21      237.67     17.57 o 
   1   0  17      103.73      101.40      9.05 o 
   2   0  17       90.52      142.15     16.35 o 
   3   0  17      717.89      830.86     39.05 o 
   4   0  17       66.78       65.62      8.67 o 
  -4   1  17       47.25       49.96      7.51 o 
  -3   1  17       21.91       25.13      7.31 o 
  -2   1  17      351.74      413.22     27.42 o 
  -1   1  17       70.45       64.49      7.40 o 
   0   1  17      156.73      149.21     11.28 o 
   1   1  17       79.00       65.09      7.36 o 
   2   1  17      355.55      389.07     24.60 o 
   3   1  17       18.46       19.68      7.03 o 
  -3   2  17       94.81       94.42     12.36 o 
  -2   2  17      510.69      546.32     32.77 o 
  -1   2  17      153.10      184.08     16.85 o 
   0   2  17     1642.84     1713.82     31.97 o 
   1   2  17      157.42      168.71     11.48 o 
   2   2  17      503.01      514.93     27.97 o 
   3   2  17       97.65      129.30     15.18 o 
  -3   3  17       10.18        7.73      3.57 o 
  -2   3  17      187.17      222.65     12.68 o 
  -1   3  17      262.00      250.69     19.78 o 
   0   3  17      206.72      234.05     14.19 o 
   1   3  17      250.81      246.76     14.64 o 
   2   3  17      180.96      188.92     16.68 o 
   3   3  17       12.69       16.05      4.07 o 
  -3   4  17      286.24      303.36     19.10 o 
  -2   4  17      199.58      198.93     11.59 o 
  -1   4  17      148.60      163.36     14.87 o 
   0   4  17       43.85       33.86      5.67 o 
   1   4  17      148.43      159.97     11.71 o 
   2   4  17      209.11      212.57     17.81 o 
   3   4  17      287.15      310.78     14.58 o 
   0   5  17      314.75      346.73     24.67 o 
   1   5  17      163.97      157.01     11.24 o 
   2   5  17        2.38        3.54      2.40 o 
   3   5  17        0.49       -1.95      5.91 o 
   0   6  17      593.83      598.96     32.11 o 
   1   6  17      211.94      213.00     12.84 o 
   2   6  17      157.71      150.80     22.01 o 
  -1   7  17      189.59      216.56     17.44 o 
   0   7  17       26.77       17.86      6.18 o 
   1   7  17      197.80      182.68     11.44 o 
   2   7  17      131.22      135.66     13.95 o 
  -1   8  17       96.20      104.52     11.52 o 
   0   8  17        1.23       -0.51      2.88 o 
   1   8  17       98.51      107.02      8.25 o 
   2   8  17      115.94      113.24     11.88 o 
   0   9  17      314.31      353.40     21.64 o 
   1   9  17       92.61       93.90     11.04 o 
   0   0  18      221.66      292.11     21.58 o 
   1   0  18      100.31      109.57      9.18 o 
   2   0  18       31.60       55.24     10.05 o 
   3   0  18       19.51       27.19      6.61 o 
  -3   1  18      167.72      184.11     15.90 o 
  -2   1  18      206.38      229.32     19.33 o 
  -1   1  18      158.65      170.91     11.44 o 
   0   1  18      137.70      159.10      9.24 o 
   1   1  18      178.37      192.65     12.02 o 
   2   1  18      171.90      169.68     16.73 o 
   3   1  18      167.05      184.48     16.18 o 
  -3   2  18       41.75       49.56      8.29 o 
  -2   2  18       55.66       76.74     13.69 o 
  -1   2  18      274.18      273.14     19.99 o 
   0   2  18        1.86       10.69      4.47 o 
   1   2  18      291.58      292.94     21.26 o 
   2   2  18       51.83       80.75      8.54 o 
   3   2  18       40.40       46.10      5.64 o 
  -3   3  18      279.11      284.62     17.81 o 
  -2   3  18       33.89       43.59      5.42 o 
  -1   3  18      119.41      136.09     12.68 o 
   0   3  18      405.47      429.50     18.36 o 
   1   3  18      109.50      118.14      9.82 o 
   2   3  18       34.08       34.06      4.51 o 
   3   3  18      272.43      309.26     13.71 o 
  -2   4  18        8.71        8.69      4.92 o 
  -1   4  18       45.88       43.58      7.95 o 
   0   4  18      179.72      194.53     26.97 o 
   1   4  18       48.14       52.42      6.56 o 
   2   4  18        8.76       10.62      2.44 o 
   3   4  18       42.10       50.20      7.74 o 
  -2   5  18      359.92      349.69     18.77 o 
  -1   5  18        4.49        3.85      3.22 o 
   0   5  18      236.61      262.28     13.94 o 
   1   5  18        3.53        4.78      2.55 o 
   2   5  18      339.40      330.99     14.75 o 
  -2   6  18      122.98      129.04     10.97 o 
   0   6  18      114.96       96.96      8.22 o 
   1   6  18      196.06      187.89     11.25 o 
   2   6  18      119.50      129.88     13.06 o 
   0   7  18      223.25      247.30     24.94 o 
   1   7  18      169.13      163.06      9.85 o 
   2   7  18       28.85       32.53      6.46 o 
   0   8  18       15.34       19.76      4.76 o 
   1   8  18       43.75       41.96      7.37 o 
   1   0  19       10.78        9.21      2.81 o 
   2   0  19      493.93      569.00     28.57 o 
  -2   1  19       12.95       18.41      5.80 o 
  -1   1  19      241.58      226.24     17.22 o 
   0   1  19      471.22      521.90     15.76 o 
   1   1  19      231.73      239.76     12.64 o 
   2   1  19        9.50       11.97      4.91 o 
  -2   2  19      110.23      108.61     12.04 o 
  -1   2  19      295.26      298.90     15.15 o 
   0   2  19      493.19      567.30     19.91 o 
   1   2  19      285.05      290.93     14.56 o 
   2   2  19      123.38      120.90      9.30 o 
  -2   3  19      143.20      143.18     12.75 o 
  -1   3  19       86.13       84.71      7.54 o 
   0   3  19        4.42        6.08      3.79 o 
   1   3  19       88.08       94.35      8.20 o 
   2   3  19      146.95      177.17     11.03 o 
  -1   4  19       83.34       89.16     10.43 o 
   0   4  19        0.60       -0.79      1.85 o 
   1   4  19       90.81       91.76      7.89 o 
   2   4  19      276.04      300.77     13.43 o 
  -1   5  19       22.51       16.21      4.54 o 
   0   5  19      214.86      211.75     13.03 o 
   1   5  19       24.45       26.05      4.13 o 
   2   5  19       12.40       13.71      4.67 o 
  -1   6  19       76.97       86.54      9.35 o 
   0   6  19      208.86      228.28     11.35 o 
   1   6  19       78.04       87.66      6.93 o 
   0   7  19        0.14        3.24      2.74 o 
   0   0  20      243.64      261.07     17.99 o 
   1   0  20        0.84        5.10      2.24 o 
   2   0  20        9.22        9.65      4.18 o 
  -2   1  20      393.14      455.87     22.05 o 
  -1   1  20      167.03      178.25     10.24 o 
   0   1  20       81.36       98.35     11.11 o 
   1   1  20      171.08      183.39     15.36 o 
   2   1  20      381.61      411.08     15.36 o 
  -1   2  20      314.31      291.39     12.42 o 
   0   2  20        3.60        2.15      2.96 o 
   1   2  20      312.20      277.95     20.20 o 
   2   2  20       15.62       16.27      3.26 o 
  -1   3  20      256.27      241.31     15.59 o 
   0   3  20       91.45      114.67     11.50 o 
   1   3  20      243.53      246.61     11.78 o 
  -1   4  20       38.41       43.87      6.43 o 
   0   4  20      403.18      446.76     15.34 o 
   1   4  20       36.45       40.29      4.63 o 
   0   5  20      150.61      153.55     12.09 o 
                                                 
